# Supplementary material for: Treatment with Cefotaxime Affects Expression of Conjugation Associated Proteins and Conjugation Transfer Frequency of an IncI1 Plasmid in Escherichia coli
Source: Front Microbiol. 2017 Nov 29;8:2365. doi: 10.3389/fmicb.2017.02365 (PMC5712592; doi:10.3389/fmicb.2017.02365)
Supplement: Supplementary file 2 [file DataSheet1.XLSX]

## Sheet: Biological exp 1
Proteome data of MG1655/IncI1/CTX-M-1 gronw with and without cefotaxime			Calculated relative protein ratios
				Technical analysis nr 1		Technical analysis nr 2			Protein score
Accession	Description	Sum(Coverage)	CTX (0.016mg/L) / no treatment	CTX (126mg/L) / no treatment	CTX (126mg/L) / CTX (0.016mg/L)	CTX (0.016mg/L) / no treatment	CTX (126mg/L) / no treatment	CTX (126mg/L) / CTXl (0.016mg/L)	Technical analysis nr 1	Technical analysis nr 2	# AAs	MW [kDa]	calc, pI
485767600	conjugal transfer protein TraU [Escherichia coli]	2.96				1.00911	3.76566	3.74452		33.99	675	75.2386	7.76709
378715452	protein TraF [Escherichia coli KO11FL]	46.37	1.00415	3.70994	3.69015	0.972291	3.64494	3.77649	661.125	684.534	399	43.0633	5.46533
485980122	plasmid transfer ATPase TraJ, partial [Escherichia coli]	53.41	1.03778	2.27007	2.12997	0.985871	3.60596	3.43519	210.027	215.631	249	27.3719	5.37646
485886258	hypothetical protein, partial [Escherichia coli]	36.36				0.962233	3.38983	3.53502		23.9	44	4.88526	4.33545
485762348	F pilus assembly [Escherichia coli]	53.52	1.06583	2.62437	2.46024	1.11562	3.25419	2.92701	74.03	40.54	71	7.32367	9.61279
378715457	PilS domain-containing protein [Escherichia coli KO11FL]	38.73	0.943271	2.21714	2.7239	0.926836	2.42414	2.75617	217.545	141.408	204	21.2457	7.97217
446586330	hypothetical protein, partial [Escherichia coli]	12.31	1.0184	1.9613	1.87385	1.01435	2.17867	1.96927	130.851	154.98	1170	128.061	5.07178
485886339	traW domain protein, partial [Escherichia coli]	21.78	1.00242	1.61915	1.6139	1.13604	2.15339	1.90206	71.87	76.69	101	10.5143	8.86572
446736545	conjugal transfer protein TraM [Enterobacteriaceae]	28.43	0.96522	2.24026	2.31756	1.0324	2.13175	2.26214	138.83	106.801	204	22.7585	9.36377
487577738	putative traI [Escherichia coli]	36.41	1.08307	2.2395	2.07754	0.892468	2.03483	2.31016	47.59	25.02	217	24.6367	9.74463
378715464	PilL protein [Escherichia coli KO11FL]	32.11	1.00612	2.12059	2.24286	1.03707	1.96346	1.88532	128.94	85.73	355	38.5949	9.75928
446724608	hypothetical protein, partial [Escherichia coli]	7.58				1.11133	1.79597	1.62162		23.72	132	14.6702	4.67822
446187176	hypothetical protein [Escherichia coli]	28.18	0.950812	1.96459	2.09777	0.943117	1.77042	1.81986	82.6267	73.14	401	43.2757	7.6499
251981	beta-lactamase, penicillin amido-beta-lactam hydrolase {EC 3.5.2.6} [Escherichia coli, strain MEN-1, Peptide Plasmid, 263 aa]	85.55	1.05315	1.53057	1.45212	1.05089	1.73379	1.5648	2186.05	2052.99	263	28.1926	8.57275
650037004	glutaminase A [Escherichia coli 3-267-03_S1_C3]	10				1.25418	1.7257	1.38071		0	310	33.0237	5.17334
152972844	50S ribosomal protein L7/L12 [Klebsiella pneumoniae subsp. pneumoniae MGH 78578]	85.95				1.36182	1.63788	1.20686	1387.85	1665.29	121	12.3335	4.65283
30065018;E3PNQ7	tryptophanase [Shigella flexneri 2a str. 2457T]	95.54				1.03529	1.63452	1.58425	7038.42	6487.94	471	52.7396	6.22705
446489603	endonuclease [Escherichia coli]	29.68	1.13209	3.23069	2.85137	0.950478	1.61475	1.70474	29.73	59.65	155	17.2227	6.96143
15803888;E3PLJ2	phosphoglycolate phosphatase [Escherichia coli O157:H7 str. EDL933]	10.32	0.904902	1.29401	1.42881	0.955533	1.59573	1.67575	59.9888	33.6346	252	27.33	4.71631
585322259	hypothetical protein [Escherichia coli]	60.87	1.01478	1.86989	1.82143	0.966098	1.58976	1.66353	120.19	145.32	69	7.695	9.24658
396076854	beta-lactamase CTX-M-1like, partial [Escherichia coli]	75.88	1.04629	1.64464	1.58626	1.01497	1.58816	1.57243	1905.94	1762.62	257	27.5652	7.34229
446072460	hypothetical protein [Escherichia coli]	22.06	1.04249	1.41484	1.35605	0.999975	1.51335	1.5186	33.01	35.58	68	7.74387	5.0083
15803501;E3PIN4	hypothetical protein Z4307 [Escherichia coli O157:H7 str. EDL933]	59.34	1.00127	1.37877	1.37588	1.0079	1.4997	1.49308	142.59	146.001	91	10.9454	6.30322
485654214	ethanolamine utilization protein [Escherichia coli]	38.1	0.936808	1.59799	1.61342	1.05427	1.42421	1.47114	157.985	146.904	147	16.8354	8.06006
490020072	putative Fe(2+)-trafficking protein [Escherichia coli]	59.34	1.06552	1.79517	1.68339	1.00466	1.40135	1.39965	94.3973	57.44	91	10.9455	6.78564
1384056	30KD protein, similar to ADHX-RAT [Escherichia coli]	29.78	1.00919	1.49377	1.51599	1.03509	1.38969	1.46666	231.605	199.116	366	39.43	6.90283
487655904	integral membrane domain protein, partial [Escherichia coli]	4.81			#DIV/0!	1.06538	1.38032	1.30007		0	499	53.6562	6.07471
15804956;E3PFG7	purine nucleoside phosphorylase [Escherichia coli O157:H7 str. EDL933]	93.72	1.01477	1.47678	1.39015	0.9969	1.36237	1.35392	708.128	720.81	239	25.933	5.65576
487350401	hypothetical protein, partial [Escherichia coli]	35.11	0.918249	1.15803	1.07831	1.05196	1.35906	1.31382	249.61	343.303	131	14.8898	6.52197
446728185	3-methyl-2-oxobutanoate hydroxymethyltransferase [Escherichia coli]	53.41	#DIV/0!	#DIV/0!	#DIV/0!	0.991851	1.34634	1.36208	220.136	286.687	264	28.2354	5.42725
632160787	protein yeeZ [Escherichia coli 2-011-08_S1_C1]	29.56	#DIV/0!	#DIV/0!	#DIV/0!	1.12841	1.34577	1.19673		63.9667	274	29.7122	5.78271
387614550;E3PAZ3	thiol:disulfide interchange protein [Escherichia coli ETEC H10407]	16.83	1.11698	1.14182	1.02139	1.20966	1.32995	1.10323	65.03	51.69	208	23.0747	6.78564
307568407	Chain A, The Crystal Structure E. Coli Spy	22.46	1.00572	1.16329	1.15571	1.03522	1.30796	1.33575	22.62	40.0467	138	15.896	9.45166
487445344	type IVB pilus formation outer membrane protein, R64 PilN family [Escherichia coli]	15.59	1.08675	1.62626	1.49519	1.04615	1.30712	1.22463	39.32	60.73	526	56.1111	6.0874
606635998	molybdopterin-guanine dinucleotide biosynthesis protein MobC, partial [Escherichia coli O145:NM str. 08-4270]	82	1.0963	1.28164	1.20465	1.0092	1.29604	1.29046	83.15	99.1538	50	5.70608	6.68311
16129608;E3PMM7	chromate reductase, quinone reductase, FMN-linked; N-Ethylmaleimide reductase; old yellow enzyme [Escherichia coli str. K-12 substr. MG1655]	16.71	0.964442	1.18265	1.22523	0.90902	1.2915	1.32899	46.21	48.19	365	39.4921	6.20166
410593642	hypothetical protein EC25_Plm00105 [Escherichia coli]	69.47	0.922726	1.29801	1.38312	0.956814	1.28654	1.41724	480.362	515.492	190	21.6852	6.53662
E3PDD6	DNA polymerase III alpha subunit OS=Escherichia coli O78:H11 (strain H10407 / ETEC) GN=ETEC_0179 PE=4 SV=1 - [E3PDD6_ECOH1]	2.33	#DIV/0!	#DIV/0!	#DIV/0!	1.03004	1.2846	1.25144			1160	129.808	5.31299
90111555;E3PKA0	acid stress protein; predicted transcriptional regulator, BolA family [Escherichia coli str. K-12 substr. MG1655]	10.71	0.994766	1.11128	1.1162	1.05991	1.28444	1.21602	0		84	9.44573	6.27783
16130909;E3PJD2	aldehyde reductase, NADPH-dependent [Escherichia coli str. K-12 substr. MG1655]	26.87	0.94915	1.11767	1.18503	1.0984	1.27923	1.14849	102.79	90.3619	387	42.0708	6.12549
489110709	enoyl-ACP reductase [Citrobacter]	67.18	0.876603	0.982519	1.1199	0.877316	1.27635	1.45985	570.608	690.188	262	27.8821	6.12549
24112628;E3PKL9	formyltetrahydrofolate deformylase [Shigella flexneri 2a str. 301]	18.57	#DIV/0!	#DIV/0!	#DIV/0!	0.925899	1.26806	1.37427		57.03	280	31.9005	7.00537
585361649	hypothetical protein [Escherichia coli]	47.4	1.25453	1.23965	0.987321	0.909569	1.26426	1.39474	166.986	172.186	192	20.9228	8.63135
37953846	tryptophan synthase subunit A [Escherichia coli]	84.71	1.09901	1.29899	1.18098	1.06647	1.26368	1.18901	950.153	709.704	242	25.6224	5.14795
446360389	organic solvent ABC transporter ATP-binding protein [Escherichia coli]	26.02	1.03196	1.13182	1.14122	0.937621	1.2463	1.28875	142.987	171.617	269	29.0781	6.88818
E3PMF9	Putative endo-beta-N-acetylglucosaminidase OS=Escherichia coli O78:H11 (strain H10407 / ETEC) GN=ETEC_3813 PE=4 SV=1 - [E3PMF9_ECOH1]	5.47	#DIV/0!	#DIV/0!	#DIV/0!	1.01612	1.24104	1.22557			274	30.848	10.4038
16129736;E3PNG6	scaffolding protein for murein synthesizing machinery [Escherichia coli str. K-12 substr. MG1655]	20.16	#DIV/0!	#DIV/0!	#DIV/0!	1.02227	1.23406	1.21134		101.62	248	27.8135	5.84619
90111491;E3PHW6	novel lipoprotein [Escherichia coli str. K-12 substr. MG1655]	41.33	1.01264	1.27693	1.25995	0.931362	1.23361	1.32909	29.35	42.57	75	8.16888	5.97314
15804761;E3PE40	RNA-binding protein Hfq [Escherichia coli O157:H7 str. EDL933]	40.2	0.949365	1.33019	1.42799	0.956042	1.23114	1.30046	115.63	100.113	102	11.1596	7.6499
446338864	hypothetical protein [Enterobacteriaceae]	37.29	0.97597	1.15235	1.17974	1.05438	1.22902	1.16965	56.6507	30.6	118	13.2728	7.88428
652027993	pyruvate dehydrogenase (acetyl-transferring), homodimeric type [Escherichia coli 2-177-06_S3_C2]	77.79	#DIV/0!	#DIV/0!	#DIV/0!	1.47852	1.21719	0.826089		4750.52	887	99.5759	5.68115
485665069	DgsA anti-repressor MtfA [Escherichia coli]	5.36	#DIV/0!	#DIV/0!	#DIV/0!	0.945397	1.21315	1.28764		0	224	25.5386	4.64014
510925264	NAD(P) transhydrogenase subunit alpha [Escherichia coli]	41.57	0.982306	1.14088	1.16047	1.0915	1.21232	1.11452	247.28	356.019	510	54.5886	6.04932
485856404	L,D-transpeptidase [Escherichia coli]	53.62	0.993512	1.06288	1.06893	0.992769	1.2117	1.22474	322.063	388.33	304	33.0581	6.69775
15804310;E3PNR2	hypothetical protein Z5208 [Escherichia coli O157:H7 str. EDL933]	47.34	0.98395	0.971062	0.986082	0.982779	1.21069	1.23615	207.505	123.375	188	20.3626	5.14795
157149346	ParA protein [Escherichia coli E24377A]	51.87	1.00759	1.13173	1.11115	0.969398	1.21025	1.233	161.739	130.067	214	23.3722	6.22705
510911939	electron transport complex protein rnfC, partial [Escherichia coli]	34.88	1.03846	0.997413	0.959679	1.13051	1.20457	1.06918	30.7	60.75	86	9.40612	9.70068
489115181	MULTISPECIES: 50S ribosomal protein L21 [Enterobacteriaceae]	66.02	#DIV/0!	#DIV/0!	#DIV/0!	1.04877	1.20418	1.15215		298.642	103	11.5432	9.84717
16129675;E3PNA3	threonyl-tRNA synthetase [Escherichia coli str. K-12 substr. MG1655]	46.42	0.903921	1.12554	1.24415	1.03461	1.20254	1.16632	597.252	567.115	642	73.9668	6.18896
16131596;E3PNS7	periplasmic phosphate binding protein, high-affinity [Escherichia coli str. K-12 substr. MG1655]	11.27	#DIV/0!	#DIV/0!	#DIV/0!	0.999779	1.19903	1.20343		54.42	346	37.0011	8.47021
566276715	Glutamate-pyruvate aminotransferase AlaA, partial [Escherichia coli DORA_A_5_14_21]	22.55	0.940635	0.921772	0.979133	1.06089	1.19862	1.13372	0	53.83	102	11.4068	6.0874
606852388	PTS sugar transporter [Escherichia coli O121:H19 str. 2010C-4732]	91.76	#DIV/0!	#DIV/0!	#DIV/0!	1.35969	1.19619	0.882787	300.799	370.923	85	9.09972	5.8335
46015011	Chain A, Mad Structure Of The Periplasmique Domain Of The Escherichia Coli Pal Protein	13.76	#DIV/0!	#DIV/0!	#DIV/0!	1.06598	1.19617	1.126		21.34	109	12.2912	7.50342
41761	unnamed protein product [Escherichia coli K-12]	49.49	#DIV/0!	#DIV/0!	#DIV/0!	0.924689	1.19455	1.2963	603.991	678.204	491	51.1895	9.17334
26250759	DNA-directed RNA polymerase subunit beta' [Escherichia coli CFT073]	74.98	#DIV/0!	#DIV/0!	#DIV/0!	1.0594	1.19098	1.12808	3367.1	2749.05	1407	155.051	7.07861
16129643;E3PMR2	predicted FAD-linked oxidoreductase [Escherichia coli str. K-12 substr. MG1655]	2.36	1.06185	1.12654	1.06004	1.0429	1.18926	1.14428	31.38	58.27	1018	113.176	7.10791
487677007	signal peptidase I [Escherichia coli]	12.15	0.891606	1.06449	1.19291	0.96253	1.18807	1.23857	39.1	43.44	321	35.6204	7.84033
585350569	bifunctional glyoxylate/hydroxypyruvate reductase A [Escherichia coli]	24.68	0.896713	1.03872	1.1574	1.03682	1.18789	1.14966	47.6527	46.5929	312	35.3152	6.85889
16130424	phosphoribosylaminoimidazole synthetase [Escherichia coli str. K-12 substr. MG1655]	57.39	1.00943	1.06971	1.05884	0.900855	1.18676	1.29329	132.251	128.004	345	36.8306	4.95752
585337715	D-ribose transporter subunit RbsB [Escherichia coli]	69.93	#DIV/0!	#DIV/0!	#DIV/0!	1.13148	1.1847	1.05065	793.177	730.104	296	30.9053	7.47412
16128085;E3PCE4	D-alanine:D-alanine ligase [Escherichia coli str. K-12 substr. MG1655]	4.25	0.987013	1.00475	1.01713	1.04451	1.18312	1.13661	50.6	64.9	306	32.8188	4.84326
387611114;E3PGM0	regulator of nucleoside diphosphate kinase [Escherichia coli ETEC H10407]	25	#DIV/0!	#DIV/0!	#DIV/0!	1.19998	1.18275	0.989037		34.17	136	14.9476	4.61475
445970953	molecular chaperone GroeL [Enterobacteriaceae]	66.67	0.964626	1.11278	1.18685	1.0709	1.1823	1.10666	97.5	88.8	102	10.9018	9.5249
350610638	Chain A, Crystal Structure Of E. Coli Oppa Complexed With Endogenous Ligands	85.11	0.856279	1.09003	1.24269	0.822973	1.17847	1.37119	2030.47	2070.64	524	59.2769	6.58057
491007531	MULTISPECIES: D-ribose transporter subunit RbsB [Enterobacteriaceae]	38.18	#DIV/0!	#DIV/0!	#DIV/0!	1.04839	1.17812	1.06611		471.29	296	30.9094	8.6167
16130876;E3PJ92	malate synthase G [Escherichia coli str. K-12 substr. MG1655]	54.5	#DIV/0!	#DIV/0!	#DIV/0!	1.14025	1.17738	1.03612	1574.57	1471.83	723	80.4379	6.17627
446084724	single-stranded DNA-binding protein [Escherichia coli]	32.5	#DIV/0!	#DIV/0!	#DIV/0!	1.03159	1.17606	1.14397	63.7885	97.6556	160	18.2567	9.96436
15802129;E3PNA1	50S ribosomal protein L35 [Escherichia coli O157:H7 str. EDL933]	49.23	1.00091	1.08758	1.02799	1.08144	1.17564	1.06988	127.733	107.057	65	7.28427	11.7808
15800387;E3PH78	flavodoxin FldA [Escherichia coli O157:H7 str. EDL933]	45.45	1.09084	1.0684	0.97861	1.03432	1.17545	1.14037	91.61	106.32	176	19.7245	4.38623
16130491;E3PGV6	membrane-associated, 16S rRNA-binding GTPase [Escherichia coli str. K-12 substr. MG1655]	11.96	0.985938	1.03291	1.04677	0.905389	1.17536	1.30266	100.763	49.03	301	33.7888	7.25439
485857128	anthranilate phosphoribosyltransferase [Escherichia coli]	39.19	1.05446	1.28562	1.21821	0.985688	1.17353	1.19468	662.54	607.373	985	106.437	6.17627
218705358	high-affinity zinc transporter periplasmic component [Escherichia coli UMN026]	19.35	0.995344	1.03518	1.03139	1.07604	1.17256	1.09346	85.79	83.4607	310	33.8543	6.11279
446692627	ethanolamine ammonia-lyase [Escherichia coli]	17.6	#DIV/0!	#DIV/0!	#DIV/0!	0.929335	1.17014	1.26346		0	250	27.3882	5.14795
568386070	Cytochrome O ubiquinol oxidase subunit II [Escherichia coli IS1]	39.54	#DIV/0!	#DIV/0!	#DIV/0!	1.08548	1.16744	1.07921	336.81	482.55	306	33.7289	6.60986
15832849;E3PHP8	RNA polymerase sigma factor RpoS [Escherichia coli O157:H7 str. Sakai]	17.88	1.20125	1.35231	1.12481	1.08988	1.16703	1.07448	57.96	58.88	330	37.9497	4.91943
16128998;E3PJJ9	YcdX chaperone, redox enzyme maturation protein (REMP) required for swarming [Escherichia coli str. K-12 substr. MG1655]	25	1.00849	1.10373	1.11254	1.03008	1.16702	1.08767	150.805	161.347	184	20.7111	4.27197
485767732	hypothetical protein [Escherichia coli]	56.67	1.00812	1.16927	1.15889	1.02893	1.16636	1.13747	56.7	91.03	90	10.3191	5.38916
16129225;E3PL22	component I of anthranilate synthase [Escherichia coli str. K-12 substr. MG1655]	32.31	1.04596	1.05971	1.03353	1.09742	1.16631	1.07092	248.26	255.43	520	57.4581	5.51611
486195828	GTP-dependent nucleic acid-binding protein engD [Escherichia coli]	84.85	1.15383	1.07013	0.926689	1.27958	1.16366	0.912543	903.638	781.462	363	39.6273	5.04639
545167591	D-tagatose-1,6-bisphosphate aldolase subunit gatZ [Escherichia coli]	39.76	0.998047	1.13259	1.13386	1.05099	1.16177	1.10922	1203.53	1170.06	420	46.9099	6.12549
571191034	Cytochrome O ubiquinol oxidase subunit II [Escherichia coli ISC11]	8.82	1.0429	1.15779	1.09924	1.12453	1.16123	1.0362	81.73	80.04	306	33.827	6.44287
37953538	isocitrate dehydrogenase [Escherichia coli]	69.33	#DIV/0!	#DIV/0!	#DIV/0!	0.869456	1.16098	1.3399	2153.55	2162.56	388	42.6738	5.22412
15801473;E3PKN3	oligopeptide ABC transporter ATP-binding protein [Escherichia coli O157:H7 str. EDL933]	30.24	1.02817	1.12862	1.09678	0.977425	1.16048	1.19138	87.06	151.31	334	37.1576	7.75244
15800456;E3PHC9	translocation protein TolB [Escherichia coli O157:H7 str. EDL933]	30.7	1.30437	1.15224	0.882637	1.20298	1.15925	0.966972	319.435	313.798	430	45.9272	7.59131
16131577;E3PNQ8	tryptophan transporter of low affinity [Escherichia coli str. K-12 substr. MG1655]	3.37	1.23149	1.2738	1.03349	1.01672	1.15796	1.14284	90.93	50.39	415	45.1811	8.99756
16129581;E3PMJ8	adenosine deaminase [Escherichia coli str. K-12 substr. MG1655]	30.63	0.989223	1.06043	1.07109	1.0576	1.15674	1.09751	108.29	59.046	333	36.3747	5.60498
E3PHY1	Thymidylate synthase OS=Escherichia coli O78:H11 (strain H10407 / ETEC) GN=thyA PE=3 SV=1 - [E3PHY1_ECOH1]	9.09	#DIV/0!	#DIV/0!	#DIV/0!	0.945159	1.15664	1.22797			264	30.4602	6.02393
606962805	tRNA 2-thiouridylase [Escherichia coli O119:H4 str. 03-3458]	18.21	1.11776	1.00398	0.897458	1.11124	1.15596	1.04383	41.18	31.85	368	40.9476	5.10986
90111159;E3PH79	conserved protein, LexA-regulated [Escherichia coli str. K-12 substr. MG1655]	16.49	0.999965	0.958501	0.957738	1.17957	1.15569	0.983136	78.64	78.73	97	11.273	10.0815
16128147	glutamate-1-semialdehyde aminotransferase (aminomutase) [Escherichia coli str. K-12 substr. MG1655]	56.57	0.967354	1.01476	1.03817	1.05997	1.15556	1.12775	554.706	600.588	426	45.3364	4.84326
485710889	hypothetical protein [Escherichia coli]	8.04	#DIV/0!	#DIV/0!	#DIV/0!	1.20704	1.15505	0.96023		0	112	12.2294	7.95752
15804132;E3PMV6	selenocysteine synthase [Escherichia coli O157:H7 str. EDL933]	5.18	1.00308	1.18207	1.17747	1.23427	1.15467	0.938732	77.48		463	50.5755	6.48096
652203594	hypothetical protein AB15_5134, partial [Escherichia coli 3-020-07_S1_C1]	81.82	#DIV/0!	#DIV/0!	#DIV/0!	0.989311	1.15411	1.1706		0	33	3.74683	4.50049
15802365;E3PAV5	hypothetical protein Z3020 [Escherichia coli O157:H7 str. EDL933]	51.95	1.04269	1.3101	1.25542	0.938292	1.15332	1.23341	103	135.087	77	8.63339	5.0083
606672244	16S rRNA methyltransferase, partial [Escherichia coli O69:H11 str. 07-4281]	12.5	0.973885	1.09733	1.12582	1.02093	1.15263	1.13289	34.72	28.72	200	22.2474	5.36377
485782241	outer membrane protein A [Escherichia coli]	63.87	1.00673	1.10826	1.08597	0.989604	1.15147	1.14924	1270.35	1311.51	346	37.1937	6.41748
37953686	tryptophan synthase subunit B [Escherichia coli]	50.99	#DIV/0!	#DIV/0!	#DIV/0!	1.17628	1.1511	0.981965	658.245	442.022	353	37.9326	6.11279
486310955	protein ydgA [Escherichia coli]	37.45	0.924035	1.15091	1.3722	0.89599	1.14984	1.28775	170.778	188.689	502	54.7471	5.30029
485708209	potassium-transporting ATPase subunit C [Escherichia coli]	19.43	1.04143	1.03477	0.992776	1.01689	1.14527	1.14302	55.2	106.26	175	18.6257	6.06201
641938825	elongation factor Tu, partial [Escherichia coli]	89.57	#DIV/0!	#DIV/0!	#DIV/0!	1.14932	1.14441	0.999161		12503.9	211	23.2177	4.98291
585342040	PTS system galactitol-specific transporter subunit IIA [Escherichia coli]	50	0.943737	1.14757	1.14603	1.02384	1.14386	1.1338	167.853	253.446	150	16.9548	5.49072
15803058;E3PG75	DNA-binding transcriptional regulator IscR [Escherichia coli O157:H7 str. EDL933]	40.74	1.00225	1.18669	1.2037	1.03301	1.14259	1.1877	291.237	310.997	162	17.3259	7.34229
487565562	copper-translocating P-type ATPase [Escherichia coli]	6.59	1.05392	1.13092	1.07217	1.06267	1.14239	1.07873	73.28	0	834	87.8859	5.51611
446723207	ketohydroxyglutarate aldolase [Escherichia coli]	80.75	0.910448	0.979785	1.1199	0.921195	1.14225	1.24424	681.725	457.848	213	22.269	7.09326
E3PHI0	Dna n-6-adenine-methyltransferase (Putative dna methylase) OS=Escherichia coli O78:H11 (strain H10407 / ETEC) GN=dam PE=4 SV=1 - [E3PHI0_ECOH1]	10.29	#DIV/0!	#DIV/0!	#DIV/0!	1.14807	1.14025	0.996611			175	19.7259	5.90967
157160795	exoribonuclease II [Escherichia coli HS]	29.81	#DIV/0!	#DIV/0!	#DIV/0!	1.14391	1.13871	0.998885	239.495	260.219	644	72.4632	5.68115
409974113	Chain A, 2.4 A Crystal Structure Of E. Coli Mlte-E64q With Bound Chitopentaose	14.08	0.912186	1.04945	1.14952	1.0802	1.13789	1.05705	135.62	82.02	206	22.7595	8.82178
387612836;E3PDW4	O-succinylbenzoate synthase [Escherichia coli ETEC H10407]	7.81	1.02694	1.06676	1.03791	1.01293	1.13734	1.12669	32.74	23.86	320	35.4363	4.95752
90111550;E3PK74	ATP-dependent RNA helicase [Escherichia coli str. K-12 substr. MG1655]	23.69	1.09738	1.0993	1.03196	1.01529	1.13625	1.09875	258.079	142.8	629	70.5026	8.71924
157155657;E3PBJ6	hemolysin expression modulating protein [Escherichia coli E24377A]	13.79	#DIV/0!	#DIV/0!	#DIV/0!	1.03824	1.13575	1.09768		25.39	58	6.45727	9.24658
16130337;E3PF12	DNA ligase, NAD(+)-dependent [Escherichia coli str. K-12 substr. MG1655]	8.05	1.08254	1.08411	1.00062	1.06279	1.13573	1.07231	100.417	66.64	671	73.5603	5.5415
559187534	hypothetical protein [Escherichia coli]	61.76	0.942958	1.02302	1.08401	1.02004	1.13501	1.11655	57.83	112.42	68	7.4347	5.80811
15799764;E3PCD2	DNA-binding transcriptional regulator FruR [Escherichia coli O157:H7 str. EDL933]	16.17	1.01809	1.17247	1.15068	1.10706	1.13382	1.02771	98.61	82.19	334	37.9757	6.96143
15804601	isocitrate lyase [Escherichia coli O157:H7 str. EDL933]	75.4	#DIV/0!	#DIV/0!	#DIV/0!	1.03195	1.13338	1.10209	3896.86	3768	439	48.1648	5.24951
487498795	Inosine-uridine preferring nucleoside hydrolase [Escherichia coli]	44.16	1.01254	0.993333	0.980219	1.09358	1.13318	1.03978	137.95	58.01	231	24.7218	4.90674
387612837;E3PDW5	naphthoate synthase [Escherichia coli ETEC H10407]	61.05	#DIV/0!	#DIV/0!	#DIV/0!	1.11525	1.13306	1.01948	123.021	259.558	285	31.6115	6.68311
15804607;E3PBY6	peptidase E [Escherichia coli O157:H7 str. EDL933]	24.02	1.04112	0.997045	1.03593	1.04762	1.13281	1.08504	69.7288	71.0468	229	24.555	6.02393
15800578	molybdopterin biosynthesis protein MoeA [Escherichia coli O157:H7 str. EDL933]	32.6	1.02776	1.1478	1.11588	1.05564	1.1323	1.07631	277.242	287.565	411	44.0296	5.2749
16128918;E3PIX5	paraquat-inducible protein B [Escherichia coli str. K-12 substr. MG1655]	4.03	#DIV/0!	#DIV/0!	#DIV/0!	1.10526	1.13222	1.02793		67.72	546	60.4825	8.08936
571186650	Malate synthase [Escherichia coli ISC11]	26.27	#DIV/0!	#DIV/0!	#DIV/0!	0.711676	1.13221	1.5964	304.17	323.127	236	26.7809	7.97217
15829963;E3PH73	PTS system N-acetyl glucosamine specific transporter subunit IIABC [Escherichia coli O157:H7 str. Sakai]	16.67	#DIV/0!	#DIV/0!	#DIV/0!	1.00153	1.13216	1.13433	147.2	120.74	648	68.2879	6.16357
449121412	Chain A, High Resolution Structure Of The Outer Membrane Protein A (ompa) Transmembrane Domain	46.78	0.999906	1.19198	1.26895	0.900637	1.13189	1.22205	288.196	393.325	171	18.767	6.16357
74312714;E3PCY2	transcriptional regulator NarP [Shigella sonnei Ss046]	14.42	#DIV/0!	#DIV/0!	#DIV/0!	1.09764	1.13146	1.03437	59.89		215	23.6204	4.97021
15803263;E3PHQ3	2-C-methyl-D-erythritol 2,4-cyclodiphosphate synthase [Escherichia coli O157:H7 str. EDL933]	38.36	#DIV/0!	#DIV/0!	#DIV/0!	1.07045	1.13075	1.05997	42.3667	25.5	159	16.8868	6.52197
15801465;E3PKM4	global DNA-binding transcriptional dual regulator H-NS [Escherichia coli O157:H7 str. EDL933]	87.59	0.981447	1.12813	1.16313	0.990155	1.13043	1.15059	1694.14	2105.03	137	15.53	5.46533
486410751	septum site-determining protein MinD [Escherichia coli]	62.96	0.872159	0.951193	1.08971	0.921914	1.12929	1.23463	800.1	679.885	270	29.5957	5.50342
585336487	glyceraldehyde-3-phosphate dehydrogenase [Escherichia coli]	93.35	#DIV/0!	#DIV/0!	#DIV/0!	0.963413	1.12786	1.17473	4210.14	4220.16	331	35.4963	7.47412
386619317	Exonuclease III [Escherichia coli NA114]	41.04	#DIV/0!	#DIV/0!	#DIV/0!	1.02239	1.12778	1.10689	66.1167	88.83	268	30.9475	6.18896
30749947	Chain A, Nmr Fold Of The Outer Membrane Protein Ompx In Dhpc Micelles	37.84	0.982387	1.04589	1.06376	0.990727	1.12767	1.14215	64.42	48.22	148	16.3886	5.18604
15801834;E3PL94	fumarate/nitrate reduction transcriptional regulator [Escherichia coli O157:H7 str. EDL933]	15.2	0.954192	0.994298	1.04117	1.01509	1.12683	1.11391	41.53		250	27.9494	8.08936
16130913;E3PJD7	septal ring component that protects the divisome from stress; multicopy suppressor of ftsI(Ts) [Escherichia coli str. K-12 substr. MG1655]	3.19	#DIV/0!	#DIV/0!	#DIV/0!	0.898619	1.12649	1.25791		29.57	470	51.8255	6.34131
585297044	peroxidase [Escherichia coli]	53.57	0.936517	1.00646	1.07379	0.959625	1.12646	1.1779	944.089	765.144	168	17.9433	5.50342
38347949	hn-s family DNA-binding protein [Serratia marcescens]	17.91	0.694352	1.00624	1.44798	0.937589	1.12598	1.27411	41.77	61.6133	134	15.0749	5.2749
545301062	6-phosphogluconate dehydrogenase, decarboxylating [Escherichia coli]	64.74	#DIV/0!	#DIV/0!	#DIV/0!	1.15118	1.12468	0.980346	1282.47	1327.13	468	51.4494	5.32568
651737597	sseB family protein [Escherichia coli 2-177-06_S3_C1]	6.2	#DIV/0!	#DIV/0!	#DIV/0!	1.11197	1.12409	1.01439		19	258	28.6906	4.51318
485717029	thiosulfate sulfurtransferase [Escherichia coli]	29.89	0.977496	1.20562	1.23235	0.894921	1.12407	1.26039	51.03	0	87	9.67848	4.76709
485759722	translation elongation factor P [Escherichia coli]	34.04	#DIV/0!	#DIV/0!	#DIV/0!	1.08137	1.12404	1.04304	249.997	284.338	188	20.5605	5.021
485794025	hypothetical protein [Escherichia coli]	12.73	#DIV/0!	#DIV/0!	#DIV/0!	1.24351	1.12235	0.905673		31.58	55	6.21837	9.70068
387613289;E3PH30	putative FAD dependent oxidoreductase [Escherichia coli ETEC H10407]	11.85	0.867178	0.989918	1.14059	1.06955	1.12219	1.08249	48.89	44.04	422	46.0235	8.23584
660082492	pyridine nucleotide-disulfide oxidoreductase family protein [Escherichia coli 5-172-05_S1_C1]	45.05	#DIV/0!	#DIV/0!	#DIV/0!	1.02182	1.12198	1.10181		492.621	444	49.375	6.97607
446004269	hypothetical protein, partial [Escherichia coli]	50	#DIV/0!	#DIV/0!	#DIV/0!	1.01103	1.12137	1.11296	90.06	103.62	64	7.01262	4.71631
446917623	peptide ABC transporter ATP-binding protein [Escherichia]	25.45	#DIV/0!	#DIV/0!	#DIV/0!	0.854572	1.12126	1.31659	71.63	171.81	334	37.1986	7.73779
485703223	recombinase [Escherichia coli]	43.88	1.13941	1.16864	0.997755	0.977566	1.12117	1.08902	83.9002	83.4979	98	10.7295	4.75439
485945581	DNA-directed RNA polymerase, beta subunit [Escherichia coli]	76.15	#DIV/0!	#DIV/0!	#DIV/0!	0.949755	1.1207	1.18406	3421.78	3737.86	1342	150.524	5.26221
16128740;E3PHF7	acyl-CoA thioesterase, lipoprotein [Escherichia coli str. K-12 substr. MG1655]	26.23	1.0566	0.99746	0.976453	1.08873	1.12033	1.03257	102.56	60.83	427	46.0539	5.99854
446508242	hypothetical protein, partial [Escherichia coli]	50	1.03979	1.05241	1.01129	0.882174	1.12017	1.27417	31.29	45.45	72	7.76597	4.94482
447126136;E3PDZ7	MULTISPECIES: phosphatase [Escherichia]	12.5	#DIV/0!	#DIV/0!	#DIV/0!	1.0041	1.12016	1.11943		32.86	216	22.9931	6.13818
15800135;E3PFM5	preprotein translocase subunit SecD [Escherichia coli O157:H7 str. EDL933]	13.98	0.993383	1.06035	1.06653	1.00926	1.11985	1.11514	102.555	68.1902	615	66.5907	8.60205
545278228	sn-glycerol-3-phosphate-binding periplasmic protein ugpB [Escherichia coli]	4.79	#DIV/0!	#DIV/0!	#DIV/0!	0.999329	1.11946	1.12407		0	438	48.434	6.72705
16131541;E3PN83	acetolactate synthase I, large subunit [Escherichia coli str. K-12 substr. MG1655]	6.05	0.950368	1.17979	1.24037	1.0027	1.11921	1.12005	56.11	64.44	562	60.4018	5.50342
447037838;E3PJS7	transcription-repair coupling factor [Escherichia coli]	1.31	#DIV/0!	#DIV/0!	#DIV/0!	0.990786	1.11821	1.13251		43.22	1148	129.901	6.16357
15802930;E3PEZ5	glucokinase [Escherichia coli O157:H7 str. EDL933]	21.81	0.979513	1.03646	1.08225	0.975192	1.1176	1.14283	100.01	94.47	321	34.701	6.52197
16130877;E3PJ93	conserved protein [Escherichia coli str. K-12 substr. MG1655]	69.4	0.923021	1.02124	1.10549	0.908386	1.11703	1.16492	152.483	190.928	134	13.7281	6.06201
15803711;E3PK81	transcription elongation factor NusA [Escherichia coli O157:H7 str. EDL933]	47.68	1.03219	1.04092	1.00762	1.03028	1.11685	1.08776	575.833	673.865	495	54.8371	4.64014
446028625	hypothetical protein [Escherichia coli]	83.78	0.929368	1.13924	1.2248	0.932146	1.11655	1.20473	154.439	216.8	74	8.23213	6.59521
90111677;E3PC04	chorismate--pyruvate lyase [Escherichia coli str. K-12 substr. MG1655]	9.09	1.1148	1.12468	1.00803	0.99804	1.11647	1.12252	28.36	20.96	165	18.7651	7.97217
545254609	protein yeeZ [Escherichia coli]	48.18	0.958939	1.05262	1.07039	0.967191	1.11639	1.11426	116.67	127.973	274	29.6601	5.46533
487690551	potassium-transporting ATPase B chain [Escherichia coli]	9.38	1.00844	1.09691	1.08682	0.936766	1.11561	1.19503	133.48	79.35	682	72.1385	7.97217
195927352	Chain A, Structure Of E.Coli Gapdh Rat Sperm Gapdh Heterotetramer	93.35	0.955203	1.11532	1.10787	0.99096	1.11545	1.08892	5746.41	5465.9	331	35.5242	7.13721
15799927;E3PDK2	phosphoheptose isomerase [Escherichia coli O157:H7 str. EDL933]	48.96	0.961149	1.13447	1.07066	1.00673	1.11544	1.1118	303.254	292.053	192	20.8016	6.41748
565823999	L-asparaginase, partial [Escherichia coli]	29.51	#DIV/0!	#DIV/0!	#DIV/0!	1.24153	1.11513	0.901282	110.01	67.2833	305	32.6756	6.80029
585344915	tagatose-bisphosphate aldolase [Escherichia coli]	88.57	0.956239	1.02608	1.14656	0.95338	1.11503	1.1591	2194.17	2005.01	420	47.0928	5.87158
446533853	adenosine deaminase [Escherichia coli]	22.82	#DIV/0!	#DIV/0!	#DIV/0!	1.03948	1.11325	1.07466	101.59	65.4814	333	36.2977	5.50342
16130247;E3PE17	amidophosphoribosyltransferase [Escherichia coli str. K-12 substr. MG1655]	8.91	0.950068	1.06855	1.12378	0.976574	1.11302	1.14365	67.51	44.28	505	56.4526	5.51611
387611445;E3PIS6	putative fatty acid binding protein [Escherichia coli ETEC H10407]	9.22	1.08062	1.15443	1.06741	0.994817	1.11277	1.11926	72.52	100.77	586	65.6441	4.50049
510922623	uroporphyrinogen decarboxylase [Escherichia coli]	28.53	1.00679	1.13796	1.12935	0.993396	1.11274	1.124	240.4	213.586	354	39.2219	6.45557
90111421;E3PEW6	conserved protein, UPF0381 family [Escherichia coli str. K-12 substr. MG1655]	52.13	1.13743	1.0528	0.985753	1.05515	1.11271	1.02344	163.889	230.176	94	10.3107	4.36084
16131665;E3PP00	DNA-dependent ATPase I and helicase II [Escherichia coli str. K-12 substr. MG1655]	3.19	#DIV/0!	#DIV/0!	#DIV/0!	0.941822	1.11086	1.18355		71.36	720	81.9383	6.23975
446854153	galactose-1-epimerase [Escherichia coli]	44.51	#DIV/0!	#DIV/0!	#DIV/0!	1.0914	1.11072	1.02121	63.2672	148.043	346	38.1839	5.18604
447123308	molecular chaperone DnaJ [Escherichia coli]	4.06	#DIV/0!	#DIV/0!	#DIV/0!	1.00071	1.11044	1.11348		0	271	30.5276	9.72998
15801998;E3PMG1	spermidine N1-acetyltransferase [Escherichia coli O157:H7 str. EDL933]	6.99	0.933755	0.925049	0.989853	1.07745	1.10946	1.03326	53.62	44.29	186	21.8731	6.68311
E3PHW1	L-fucose mutarotase OS=Escherichia coli O78:H11 (strain H10407 / ETEC) GN=fucU PE=3 SV=1 - [E3PHW1_ECOH1]	20.71	#DIV/0!	#DIV/0!	#DIV/0!	1.03428	1.10939	1.07633			140	15.4632	5.85889
16131803;E3PBU2	tRNA m(5)U54 methyltransferase, SAM-dependent; tmRNA m(5)U341 methyltransferase [Escherichia coli str. K-12 substr. MG1655]	33.06	1.01396	1.00102	0.99354	0.98918	1.10818	1.006	81.52	49.67	366	41.9402	6.07471
386626194	putative transcriptional accessory protein [Escherichia coli O7:K1 str. CE10]	27.94	#DIV/0!	#DIV/0!	#DIV/0!	0.978809	1.1072	1.13507	290.06	311.84	773	85.075	6.22705
226343975	GapA [Escherichia coli]	90.13	#DIV/0!	#DIV/0!	#DIV/0!	1.0499	1.10645	1.0575	2917.76	2633.25	152	15.8941	8.44092
47168796	Chain A, Crystal Structure Of Had-Like Phosphatase Yida From E. Coli	42.91	1.02955	0.940554	0.96615	1.04135	1.10625	1.09757	149.99	52.02	282	31.0229	5.85889
598670794	isocitrate lyase, partial [Escherichia coli 1-176-05_S1_C1]	80.57	#DIV/0!	#DIV/0!	#DIV/0!	1.04021	1.10587	1.06679	2037.84	2062.17	350	38.1757	4.89404
485663796	amino acid-binding protein [Escherichia coli]	17.57	#DIV/0!	#DIV/0!	#DIV/0!	1.07416	1.10542	1.03265		20.56	148	16.3053	5.23682
555572506	ribosomal RNA small subunit methyltransferase B [Escherichia coli]	24.48	#DIV/0!	#DIV/0!	#DIV/0!	0.974747	1.10459	1.13711	95.6933	104.71	429	48.2881	7.97217
15804520;E3PB61	ribonuclease activity regulator protein RraA [Escherichia coli O157:H7 str. EDL933]	52.17	1.07929	1.04672	0.993214	1.01193	1.10407	1.01368	152.67	103.681	161	17.3496	4.1958
487637330	ecotin family protein [Escherichia coli]	54.32	1.0085	1.07914	1.06916	1.02109	1.10365	1.08459	270.288	269.878	162	18.1794	7.89893
490199168	MULTISPECIES: transcriptional regulator [Enterobacteriaceae]	64.44	#DIV/0!	#DIV/0!	#DIV/0!	1.08463	1.10349	1.02089		1383.3	90	9.4571	9.40771
15802232;E3PNK4	PTS system mannose-specific transporter subunit IID [Escherichia coli O157:H7 str. EDL933]	18.53	0.908695	1.01826	1.06781	0.940545	1.10259	1.15514	163.523	174.992	286	31.2826	9.05615
16130343;E3PF18	glucose-specific enzyme IIA component of PTS [Escherichia coli str. K-12 substr. MG1655]	93.49	1.03031	1.10004	1.07472	1.02244	1.10198	1.0972	1100.03	1169.24	169	18.2397	4.84326
446776632	D-tagatose-1,6-bisphosphate aldolase subunit GatZ [Escherichia coli]	80	0.794469	1.29951	1.63434	0.842831	1.10154	1.31146	2270.78	2094.21	420	47.0508	5.98584
91211004;E3PNH1	hypothetical protein UTI89_C1983 [Escherichia coli UTI89]	31.74	1.08295	1.11217	1.02613	1.03119	1.10147	1.07184	25.65	41.7	167	17.8384	7.45947
487575594	phosphoenolpyruvate-dependent sugar phosphotransferase system, EIIA 2 family protein [Escherichia coli]	83.67	0.960606	1.00035	1.04051	1.08013	1.10116	0.912735	580.061	647.607	147	16.5657	5.70654
545301014	arginyl-tRNA synthetase [Escherichia coli]	28.6	1.04278	1.05244	1.1781	0.989895	1.10056	1.0867	57.02	120.777	577	64.6409	5.5542
90111097;E3PDE1	modulator of Rho-dependent transcription termination [Escherichia coli str. K-12 substr. MG1655]	45.24	1.14045	1.05848	0.927357	1.05823	1.10035	1.04339	45.8	41.38	84	9.47368	4.7417
157162875;E3PLK6	HAD family hydrolase [Escherichia coli HS]	9.01	0.889166	1.01967	1.14582	0.865348	1.10029	1.27589	69.14	74.58	222	25.3986	5.2876
15802128;E3PNA0	50S ribosomal protein L20 [Escherichia coli O157:H7 str. EDL933]	45.76	1.21275	1.14643	0.953075	1.20665	1.10006	0.931655	608.271	684.165	118	13.4887	11.4731
607512479	hypothetical protein BY70_23855, partial [Escherichia coli O157:H7 str. K2192]	13.33	0.968541	1.06098	1.09453	0.974681	1.10006	1.13252	59.38	63.28	195	20.6884	7.06396
446398978	hypothetical protein, partial [Escherichia coli]	17.04	#DIV/0!	#DIV/0!	#DIV/0!	1.10499	1.10004	0.998954		28.51	135	15.1668	9.75928
34811277	Chain A, X-Ray Crystal Structure Of The Rho Transcription Termination Factor In Complex With Single Stranded Dna	44.63	#DIV/0!	#DIV/0!	#DIV/0!	1.10933	1.0999	0.99492	771.711	699.927	419	46.638	7.25439
15800142;E3PFN0	transcriptional regulator NrdR [Escherichia coli O157:H7 str. EDL933]	20.13	0.969217	1.11083	1.12226	1.04875	1.09957	1.05207	77.9	50.35	149	17.2178	7.79639
485663040	ATP-dependent helicase [Escherichia coli]	15.11	#DIV/0!	#DIV/0!	#DIV/0!	1.16248	1.0995	0.949088	47.78	154.276	794	89.9045	4.98291
387612226;E3PNC4	NH3-dependent NAD(+) synthetase [Escherichia coli ETEC H10407]	62.91	0.98	0.971152	0.990149	1.05277	1.09904	1.05723	162.1	129.023	275	30.6078	5.59229
218688603	hypothetical protein ECED1_0784 [Escherichia coli ED1a]	53.27	1.12813	1.18747	1.05173	1.07245	1.09875	1.04219	322.063	388.88	306	33.3032	6.69775
30063920;E3PG74	cysteine desulfurase [Shigella flexneri 2a str. 2457T]	77.97	1.02365	1.08943	1.04017	1.04678	1.0974	1.04679	853.471	762.891	404	45.0609	6.3667
74311737;E3PAU2	amino-acid ABC transporter ATP-binding protein YecC [Shigella sonnei Ss046]	12.4	0.828215	1.00242	1.20933	0.927928	1.09713	1.18642	57.27	52.11	250	27.6589	9.23193
344915261;E3PNL7	hypothetical protein SF1394 [Shigella flexneri 2a str. 301]	12.93	1.12047	1.30335	1.16225	0.98534	1.09667	1.06655	39.69	29.49	232	25.8466	9.64209
16130861;E3PIN2	tRNA m(7)G46 methyltransferase, SAM-dependent [Escherichia coli str. K-12 substr. MG1655]	35.98	1.0167	0.967205	0.988447	1.01057	1.09611	1.04461	133.952	150.93	239	27.2897	6.91748
386617840	cytosine deaminase [Escherichia coli NA114]	25.76	1.03522	1.09508	0.975003	1.06642	1.09609	0.932435	125.904	200.466	427	47.6083	6.48096
157156954	PTS system galactitol-specific transporter subunit IIB [Escherichia coli E24377A]	89.36	0.966797	0.970989	1.00345	1.08935	1.09585	1.02987	387.366	349.531	94	10.2013	6.26514
585355824	50S ribosomal protein L4 [Escherichia coli]	75.12	0.874625	0.958995	1.09555	0.979234	1.09579	1.12288	1875.24	1872.12	201	22.0719	9.81787
16129411;E3PLV3	ATP-binding protein, periplasmic, function unknown [Escherichia coli str. K-12 substr. MG1655]	50.42	0.977486	1.13554	1.12311	1.01821	1.09571	1.14219	318.404	406.279	353	38.5894	9.23193
15804847;E3PEC3	hypothetical protein Z5867 [Escherichia coli O157:H7 str. EDL933]	23.91	#DIV/0!	#DIV/0!	#DIV/0!	1.01696	1.09544	1.0809		35.63	138	15.593	3.80225
650010595	NAD-dependent glycerol-3-phosphate dehydrogenase family protein [Escherichia coli 3-105-05_S3_C1]	26.55	#DIV/0!	#DIV/0!	#DIV/0!	1.07089	1.09459	1.02566		174.522	339	36.3377	6.72705
16128464;E3PFU5	bifunctional UDP-sugar hydrolase/5'-nucleotidase [Escherichia coli str. K-12 substr. MG1655]	14.73	1.11053	1.03287	0.929295	1.05163	1.09437	1.04423	83.9148	50.9	550	60.7858	5.70654
E3PNU2	Regulatory protein OS=Escherichia coli O78:H11 (strain H10407 / ETEC) GN=ETEC_4034 PE=4 SV=1 - [E3PNU2_ECOH1]	14.47	#DIV/0!	#DIV/0!	#DIV/0!	0.94792	1.09388	1.15796			152	16.8769	6.78564
209918502;E3PL20	bifunctional indole-3-glycerol phosphate synthase/phosphoribosylanthranilate isomerase [Escherichia coli SE11]	16.15	#DIV/0!	#DIV/0!	#DIV/0!	1.00343	1.09364	1.09366	182.513	98.6	452	49.3604	5.70654
15800465	aldose 1-epimerase [Escherichia coli O157:H7 str. EDL933]	44.51	#DIV/0!	#DIV/0!	#DIV/0!	0.921025	1.09361	1.19148	125.012	166.671	346	38.1447	5.10986
15802192;E3PNG2	methionine sulfoxide reductase B [Escherichia coli O157:H7 str. EDL933]	48.18	0.952464	1.08838	1.23447	1.03334	1.09352	1.13985	113.123	78.4256	137	15.4412	5.93506
289526481	Chain A, Nmr Structure Of The Protein Np_415897.1	53.85	1.00278	1.07235	1.06849	1.06232	1.09294	1.08329	53.2928	62.5906	117	12.8253	5.89697
E3PNU1	Flavoprotein OS=Escherichia coli O78:H11 (strain H10407 / ETEC) GN=ETEC_4033 PE=4 SV=1 - [E3PNU1_ECOH1]	11.56	#DIV/0!	#DIV/0!	#DIV/0!	1.0118	1.09245	1.08343			147	15.872	4.41162
15803814;E3PKX0	peptide deformylase [Escherichia coli O157:H7 str. EDL933]	31.95	0.997654	1.00663	1.00441	0.952255	1.09191	1.06703	131.637	115.174	169	19.3163	5.35107
15802486;E3PBN1	hypothetical protein Z3168 [Escherichia coli O157:H7 str. EDL933]	33.59	0.899747	1.17169	1.30117	1.04582	1.09179	1.04755	154.907	176.489	131	15.1229	9.12939
545264355	ribokinase [Escherichia coli]	35.6	#DIV/0!	#DIV/0!	#DIV/0!	1.08163	1.09116	1.01228	58.02	89.46	309	32.2859	5.24951
387613921;E3PKS9	malate dehydrogenase [Escherichia coli ETEC H10407]	95.19	#DIV/0!	#DIV/0!	#DIV/0!	0.927384	1.09112	1.18061	6361.58	6566.47	312	32.3472	5.77002
90111568;E3PKW3	conserved protein [Escherichia coli str. K-12 substr. MG1655]	25	1.001	0.99428	0.992457	0.996263	1.09006	1.04902	71.78	119.28	184	20.2323	5.5542
3318867	Chain A, D-Ribose-Binding Protein From Escherichia Coli	85.61	1.0296	1.03817	0.985951	1.07595	1.08983	1.00598	1003.16	842.34	271	28.4571	6.37939
16131052;E3PK72	predicted enzyme [Escherichia coli str. K-12 substr. MG1655]	4.78	0.937059	1.01849	1.086	0.947556	1.08926	1.15351	22.81		335	37.1057	6.46826
585362302	zinc-binding dehydrogenase [Escherichia coli]	59.89	#DIV/0!	#DIV/0!	#DIV/0!	0.746736	1.08892	1.46327	318.463	392.243	349	37.9129	6.29053
3318853	Chain A, The Structure Of Clpp At 2.3 Angstrom Resolution Suggests A Model For Atp-Dependent Proteolysis	38.86	0.991979	1.0275	1.03495	1.01075	1.08892	1.05776	354.594	323.435	193	21.549	5.8208
487681516	malate dehydrogenase, NAD-dependent [Escherichia coli]	98.72	#DIV/0!	#DIV/0!	#DIV/0!	0.931745	1.0886	1.17237	6452.36	6702.21	312	32.2772	5.5542
15803710	translation initiation factor IF-2 [Escherichia coli O157:H7 str. EDL933]	49.66	1.08985	1.01269	0.928427	1.12039	1.08792	0.974364	1055.91	1239.16	890	97.2503	6.13818
487558893	phosphoheptose isomerase [Escherichia coli]	48.96	#DIV/0!	#DIV/0!	#DIV/0!	0.892432	1.08722	1.22246	248.44	266.446	192	20.7876	6.41748
16131274;E3PLK4	adenosine nucleotide hydrolase; substrates include Ap3A, Ap2A, ADP-ribose, NADH [Escherichia coli str. K-12 substr. MG1655]	19.35	#DIV/0!	#DIV/0!	#DIV/0!	1.04159	1.08715	1.04734	50.39	44.11	186	21.1398	4.91943
15804968;E3PFH9	hypothetical protein Z6000 [Escherichia coli O157:H7 str. EDL933]	42.68	0.913724	1.03383	1.13051	0.941835	1.08704	1.16229	54.32	27.85	157	17.097	8.95361
16130081;E3PCT3	cytidine/deoxycytidine deaminase [Escherichia coli str. K-12 substr. MG1655]	23.13	1.04583	1.16373	1.04828	0.96787	1.08667	1.07716	116.21	173.54	294	31.5199	5.73193
387611894;E3PL90	periplasmic murein tripeptide binding protein [Escherichia coli ETEC H10407]	13.97	0.919909	0.991115	1.07651	1.0141	1.08622	1.06756	58.15	51.92	537	59.8909	8.41162
519077943	heat shock protein GrpE [Escherichia coli]	73.1	0.943731	0.982954	1.0407	1.1514	1.08606	0.946509	157.073	90.2633	197	21.7842	4.75439
90111128;E3PFL1	manno(fructo)kinase [Escherichia coli str. K-12 substr. MG1655]	14.57	0.922953	0.948295	1.02661	1.06015	1.08587	1.02779	92.16	80.81	302	32.4793	5.69385
559185706	free methionine-(R)-sulfoxide reductase [Escherichia coli]	24.11	0.996333	1.12899	1.12345	0.977472	1.08487	1.08221	111.219	80.22	141	15.362	4.94482
157161991;E3PG60	hypothetical protein EcHS_A2667 [Escherichia coli HS]	8.31	0.947585	1.03199	1.08817	1.03857	1.08479	1.0481	65.22	60.82	337	36.1504	5.74463
489114280	L-threonine 3-dehydrogenase [Citrobacter]	28.45	1.01873	1.1391	1.11723	0.910017	1.08437	1.1957	102.69	101.9	341	37.2447	6.18896
E3PNM7	Putative copper resistance protein OS=Escherichia coli O78:H11 (strain H10407 / ETEC) GN=ETEC_1874 PE=4 SV=1 - [E3PNM7_ECOH1]	8.06	#DIV/0!	#DIV/0!	#DIV/0!	1.12252	1.08415	0.969147			124	13.402	9.48096
15799947;E3PDM0	gamma-glutamyl kinase [Escherichia coli O157:H7 str. EDL933]	20.71	0.877274	0.981676	1.11808	1.0178	1.08415	1.06886	77.48	118.667	367	39.0325	6.53662
170081903;E3PDZ0	bifunctional NADH:ubiquinone oxidoreductase subunit C/D [Escherichia coli str. K-12 substr. DH10B]	45.83	#DIV/0!	#DIV/0!	#DIV/0!	0.988114	1.08413	1.10095	453.41	512.134	600	68.6507	6.41748
16131087;E3PKP5	D-arabinose 5-phosphate isomerase [Escherichia coli str. K-12 substr. MG1655]	15.24	0.994078	1.00225	1.00738	1.08231	1.08396	1.00664	103.25	87.9933	328	35.1731	6.7124
632162634	leucine--tRNA ligase [Escherichia coli 2-011-08_S1_C1]	30.58	#DIV/0!	#DIV/0!	#DIV/0!	0.97545	1.08366	1.11476		649.771	860	97.1723	5.2749
16129233;E3PL30	predicted inner membrane peptidase; multicopy suppressor of htrA(degP) [Escherichia coli str. K-12 substr. MG1655]	7.74	1.01005	1.04452	1.07014	0.957357	1.08365	1.16799	252.51	173.387	349	39.3417	9.23193
15801697;E3PLU7	hypothetical protein Z2273 [Escherichia coli O157:H7 str. EDL933]	11.69	1.02045	0.793686	0.777135	1.1708	1.08353	0.928651	23.34	23.71	77	8.79446	5.97314
487642358	guanylate kinase [Escherichia coli]	13.04	1.07724	1.0451	0.969357	1.03022	1.08311	1.05496	56.2068	50.3	207	23.577	6.7417
10120773	Chain A, Structural Analysis Of Glyceraldehyde 3-Phosphate Dehydrogenase From Escherichia Coli: Direct Evidence For Substrate Binding And Cofactor-Induced Conformational Changes	87.88	0.981233	1.06725	1.06158	1.01977	1.08301	1.12371	5275.8	4828.71	330	35.2319	7.10791
16128399;E3PFN1	fused diaminohydroxyphosphoribosylaminopyrimidine deaminase and 5-amino-6-(5-phosphoribosylamino) uracil reductase [Escherichia coli str. K-12 substr. MG1655]	17.44	0.960749	0.999938	1.01471	1.08403	1.08294	1.00316	114.407	23.34	367	40.3128	7.59131
505397733	L,D-transpeptidase [Raoultella ornithinolytica]	14.47	#DIV/0!	#DIV/0!	#DIV/0!	1.11786	1.08269	0.97188		74.52	304	32.9961	6.69775
16128819;E3PI81	nitroreductase A, NADPH-dependent, FMN-dependent [Escherichia coli str. K-12 substr. MG1655]	11.25	0.965257	1.10825	1.14718	1.00087	1.08268	1.08547	40.45	53.9867	240	26.7839	6.93213
15803550;E3PJC8	biopolymer transport protein ExbB [Escherichia coli O157:H7 str. EDL933]	18.03	0.995842	1.07843	1.08204	0.966286	1.08223	1.12385	63.88	94.99	244	26.2709	8.1626
15802026	fumarase A [Escherichia coli O157:H7 str. EDL933]	72.26	#DIV/0!	#DIV/0!	#DIV/0!	0.938565	1.08199	1.15679	980.231	1034.36	548	60.2596	6.55127
15803187;E3PH39	DNA binding protein [Escherichia coli O157:H7 str. EDL933]	58.21	1.06652	1.04035	0.984038	1.05053	1.08198	1.03574	674.138	669.655	134	15.338	8.39697
387614555;E3PAZ8	hypothetical protein ETEC_4135 [Escherichia coli ETEC H10407]	10.12	1.1141	1.08834	0.976067	1.04935	1.08194	1.03461	32.26	42.83	168	18.9707	7.50342
445972931	nucleoid-associated protein NdpA, partial [Escherichia coli]	8.15	1.02145	1.0341	1.01154	1.01066	1.08187	1.07415	43.48	48.26	233	26.7005	5.08447
90111134;E3PFQ0	predicted lipoprotein [Escherichia coli str. K-12 substr. MG1655]	47.4	1.00176	1.07386	1.06717	1.05376	1.0816	1.03033	385.772	387.164	192	20.9368	8.63135
485868749	aspartate carbamoyltransferase, regulatory subunit [Escherichia coli]	85.62	1.00509	1.04277	0.940838	1.19003	1.08138	0.922837	534.277	490.164	153	17.1099	7.82568
170021948;E3PC74	aromatic amino acid aminotransferase [Escherichia coli ATCC 8739]	8.56	0.934917	0.948012	1.01316	1.01377	1.08117	1.07017	18.65		397	43.4941	5.47803
15802016;E3PMH7	pyridine nucleotide transhydrogenase [Escherichia coli O157:H7 str. EDL933]	18.61	#DIV/0!	#DIV/0!	#DIV/0!	1.05983	1.08083	1.04129		65.59	462	48.6915	6.13818
3318818	Chain C, Carbamoyl Phosphate Synthetase From Escherichia Coli	91.1	0.94536	0.989952	1.0463	1.12714	1.08013	0.961594	1789.93	1312.42	382	41.4041	6.48096
446456455	hypothetical protein [Escherichia coli]	17.46	#DIV/0!	#DIV/0!	#DIV/0!	1.01287	1.08001	1.06997	73.35	49.86	418	42.7667	4.55127
15804578;E3PBV6	DNA-directed RNA polymerase subunit beta' [Escherichia coli O157:H7 str. EDL933]	77.75	#DIV/0!	#DIV/0!	#DIV/0!	1.2849	1.07997	0.843407	3367.1	2744.17	1407	155.063	7.07861
387610659;E3PDD9	hypothetical protein ETEC_0182 [Escherichia coli ETEC H10407]	14.68	#DIV/0!	#DIV/0!	#DIV/0!	1.01367	1.07964	1.06875		36.1	109	12.2592	5.70654
15803032;E3PG52	inosine 5'-monophosphate dehydrogenase [Escherichia coli O157:H7 str. EDL933]	66.19	1.02292	1.0911	1.04582	1.03585	1.07958	1.05511	1378.5	1450.71	488	51.99	6.41748
16129012;E3PJL2	membrane glycosyltransferase [Escherichia coli str. K-12 substr. MG1655]	8.38	0.978518	1.23379	1.25983	0.883748	1.07952	1.08086	64.78	66.67	847	96.875	8.66064
447050950	D-cysteine desulfhydrase [Escherichia coli]	17.38	0.988692	1.02959	1.04051	0.988996	1.07949	1.09527	57.11	89.87	328	35.1322	4.98291
387614139;E3PM59	lead, cadmium, zinc and mercury-transporting ATPase [Escherichia coli ETEC H10407]	7.92	0.843011	0.978224	1.15943	1.08862	1.07918	0.99474	58.31	64.74	732	76.8219	5.96045
15802018;E3PMH9	hypothetical protein Z2603 [Escherichia coli O157:H7 str. EDL933]	46.82	1.03529	1.01527	0.994059	1.07063	1.0781	0.947241	383.014	316.108	314	33.8525	9.27588
657063272	elongation factor Tu, partial [Escherichia coli]	94.7	#DIV/0!	#DIV/0!	#DIV/0!	1.01132	1.07788	1.09987		8438.02	264	29.2783	4.91943
152971891	agmatinase [Klebsiella pneumoniae subsp. pneumoniae MGH 78578]	42.48	1.00161	0.963917	0.961565	1.02718	1.07709	1.05221	163.913	244.889	306	33.4925	5.2876
485732658;E3PKN8	MULTISPECIES: transporter [Enterobacteriaceae]	9.21	#DIV/0!	#DIV/0!	#DIV/0!	1.22712	1.07684	0.880555		22.2	239	26.078	9.61279
16128453;E3PFT4	adenine phosphoribosyltransferase [Escherichia coli str. K-12 substr. MG1655]	24.04	1.10799	1.11817	0.993612	1.07391	1.07679	1.00613	102.217	132.67	183	19.8467	5.41455
651848265	DNA-binding protein fis [Escherichia coli 2-210-07_S3_C3]	27.55	#DIV/0!	#DIV/0!	#DIV/0!	1.14542	1.07637	0.854492		156.071	98	11.2328	9.5249
90111293	Qin prophage; multicopy suppressor of secG(Cs) and fabA6(Ts) [Escherichia coli str. K-12 substr. MG1655]	57.89	0.995882	1.08008	1.02712	1.02385	1.07614	1.0547	118.426	66.31	57	6.54356	8.99756
598724820	protein UshA [Escherichia coli 1-110-08_S1_C3]	11.27	#DIV/0!	#DIV/0!	#DIV/0!	1.0414	1.07563	1.03643	59.54	50.9	550	60.7358	5.92236
545274378	dTDP-glucose 4,6-dehydratase 1 [Escherichia coli]	22.44	#DIV/0!	#DIV/0!	#DIV/0!	1.00764	1.07501	1.07053	336.9	269.24	361	40.6415	6.20166
15804522;E3PB63	ATP-dependent protease ATP-binding subunit HslU [Escherichia coli O157:H7 str. EDL933]	63.21	#DIV/0!	#DIV/0!	#DIV/0!	0.867089	1.07432	1.24326	725.507	778.913	443	49.5629	5.35107
387611947;E3PLR6	aldehyde dehydrogenase A [Escherichia coli ETEC H10407]	75.37	0.8929	1.05057	1.25919	0.889231	1.07431	1.25998	1357.71	1310.41	479	52.2328	5.19873
15800752;E3PIR0	leucine-responsive transcriptional regulator [Escherichia coli O157:H7 str. EDL933]	49.39	0.843018	1.06409	1.26119	0.917189	1.07355	1.28106	75.17	121.59	164	18.875	8.77783
387613570;E3PIM3	putative amino acid racemase [Escherichia coli ETEC H10407]	8.55	1.03331	1.0047	0.971505	1.03431	1.07327	1.04125	57.19	51.89	234	25.8053	6.55127
E3PBU4	Glutamate racemase OS=Escherichia coli O78:H11 (strain H10407 / ETEC) GN=murI PE=3 SV=1 - [E3PBU4_ECOH1]	6.67	#DIV/0!	#DIV/0!	#DIV/0!	0.973572	1.07239	1.10529			285	30.9822	5.36377
485716277	PTS system glucose-specific EIICBA component, partial [Escherichia coli]	85.71	#DIV/0!	#DIV/0!	#DIV/0!	0.95263	1.07193	1.12911		86.9767	56	5.91117	9.31982
387612891;E3PE20	bifunctional FolC protein [includes: folylpolyglutamate synthase; dihydrofolate synthase] [Escherichia coli ETEC H10407]	19.67	0.983365	0.991053	1.0312	1.05705	1.07167	1.01279	116.5	58.1	422	45.3765	5.90967
90111450;E3PG55	GTPase; multicopy suppressor of ftsJ [Escherichia coli str. K-12 substr. MG1655]	18.78	0.984473	0.971491	0.985993	0.951929	1.0715	1.13292	59.59	60.89	490	55.0015	5.84619
652251506	aspartate ammonia-lyase [Escherichia coli 3-073-06_S1_C2]	78.24	#DIV/0!	#DIV/0!	#DIV/0!	1.01413	1.07124	1.05995		1366.93	478	52.3085	5.2876
74310623;E3PB99	molybdenum cofactor biosynthesis protein MogA [Shigella sonnei Ss046]	34.87	0.976131	0.986616	1.0099	0.963755	1.07119	1.0872	21.98	43.12	195	21.151	5.10986
49176442;E3PB41	superoxide dismutase, Mn [Escherichia coli str. K-12 substr. MG1655]	95.15	0.892996	1.02271	1.11458	0.891743	1.07087	1.19146	969.045	858.128	206	23.0827	6.96143
24114470;E3PK91	transcription elongation factor GreA [Shigella flexneri 2a str. 301]	66.46	1.04306	1.04331	1.06302	1.02242	1.07039	1.03332	168.61	151.19	158	17.6301	4.79248
15801436	ribose-phosphate pyrophosphokinase [Escherichia coli O157:H7 str. EDL933]	63.81	1.07023	1.32031	1.23265	1.00288	1.07037	1.07097	1114.45	1092.79	315	34.1695	5.43994
15802072;E3PMN5	DNA-binding transcriptional repressor PurR [Escherichia coli O157:H7 str. EDL933]	52.79	1.02048	1.1395	1.0786	0.95761	1.0703	1.12516	204.749	213.812	341	38.1503	6.7417
446234814	lysyl-tRNA synthetase [Escherichia coli]	88.39	1.03488	1.00803	0.975019	0.971435	1.06987	1.11369	769.118	1141.05	224	25.2895	4.56396
446641641	UTP--glucose-1-phosphate uridylyltransferase subunit GalU [Escherichia]	69.87	0.893762	1.02244	1.13676	0.985714	1.06986	1.08911	425.645	377.374	302	32.863	5.23682
15800136;E3PFM6	preprotein translocase subunit SecF [Escherichia coli O157:H7 str. EDL933]	12.07	1.05233	1.08755	1.03262	1.07245	1.06954	0.969787	65.84	39.9553	323	35.3596	5.84619
13096649	Chain A, Isocitrate Dehydrogenase S113e Mutant Complexed With Isopropylmalate, Nadp+ And Magnesium (Flash-Cooled)	72.36	1.00512	1.01425	1.00825	1.063	1.06949	1.00958	2571.18	2523.47	416	45.7695	5.21143
16130254;E3PEU4	predicted semialdehyde dehydrogenase [Escherichia coli str. K-12 substr. MG1655]	22.55	0.99333	0.992236	0.998069	1.01575	1.06932	1.05637	47.07	162.218	337	36.3415	4.4751
446529868	elongation factor Tu, partial [Enterobacteriaceae]	81.08	1.0424	1.07516	1.03057	1.04922	1.06922	1.02257	628.836	719.769	37	3.84615	9.979
566287247	hypothetical protein Q609_ECAC00179G0001, partial [Escherichia coli DORA_A_5_14_21]	36.11	1.06717	0.977348	0.91507	1.22596	1.06878	0.874789	56.65	63.76	36	4.17715	6.50732
15801301;E3PKD6	putrescine/spermidine ABC transporter ATPase [Escherichia coli O157:H7 str. EDL933]	12.7	1.12801	1.04127	0.922339	0.92364	1.06855	1.09753	56.03	49.38	378	43.001	5.30029
530628276	30S ribosomal protein S4 [Klebsiella pneumoniae JM45]	70.3	1.08671	1.00143	0.920762	1.12829	1.06821	0.950011	1413.33	1303.4	202	22.9843	10.0229
446596232	GTPase CgtA [Escherichia coli]	17.44	0.974323	1.02053	1.01071	1.04019	1.06769	1.02706	216.613	172.953	390	43.1997	4.90674
16128127;E3PCI4	3-methyl-2-oxobutanoate hydroxymethyltransferase [Escherichia coli str. K-12 substr. MG1655]	69.32	0.945662	1.04178	1.04238	0.99252	1.06694	0.97627	366.884	431.207	264	28.2194	5.30029
571188230	Beta N-acetyl-glucosaminidase [Escherichia coli ISC11]	20.99	#DIV/0!	#DIV/0!	#DIV/0!	0.890279	1.06693	1.20256		29.32	162	17.837	5.52881
15804087	dipeptide transport protein [Escherichia coli O157:H7 str. EDL933]	59.63	0.832062	1.03002	1.23688	0.862316	1.06656	1.19761	890.516	928.173	535	60.2841	6.65381
16130457;E3PG76	tRNA mC32,mU32 2'-O-methyltransferase, SAM-dependent [Escherichia coli str. K-12 substr. MG1655]	18.29	1.02422	0.947605	0.928027	1.02582	1.06639	1.0277	132.303	110.14	246	27.0309	5.99854
15804799;E3PE83	D-alanine/D-serine/glycine permease [Escherichia coli O157:H7 str. EDL933]	2.77	0.911088	1.03636	1.13656	0.971286	1.06634	1.10165	56.81	57.48	470	51.6253	8.71924
38704060;E3PCW3	elongation factor P [Escherichia coli O157:H7 str. Sakai]	36.84	1.03688	1.05857	1.04586	1.01823	1.06626	1.03356	226.948	252.18	190	21.519	5.021
16131610	FMN-binding protein MioC [Escherichia coli str. K-12 substr. MG1655]	17.01	0.973683	1.16416	1.19463	0.96939	1.06618	1.10364	99.57	118.15	147	15.7979	4.41162
148236	o261 [Escherichia coli str. K-12 substr. MG1655]	12.26	0.986636	1.04029	1.05351	0.996675	1.06612	0.991014	54.61	55.8833	261	27.7556	5.38916
485701019	heat shock protein GrpE [Escherichia coli]	72.59	#DIV/0!	#DIV/0!	#DIV/0!	1.15925	1.06609	0.92281	90.3	97.8	197	21.7802	4.75439
5107493	Chain B, Complex Structure Of Hpt Domain And Chey	21.6	0.901753	0.949141	1.05168	0.973151	1.06604	1.09923	21.89	29.87	125	13.9882	4.93213
223035	ribosomal protein L10	81.82	1.18919	1.0057	0.844997	1.10908	1.06602	0.964496	1504.41	1710.7	165	17.7255	9.23193
15803740;E3PKP8	lipopolysaccharide transport periplasmic protein LptA [Escherichia coli O157:H7 str. EDL933]	4.86	1.07575	1.03707	0.963241	1.0229	1.06578	1.04552	31.54	41.43	185	20.1144	8.98291
16128642;E3PGR7	metal-binding heat shock protein required for rRNA maturation [Escherichia coli str. K-12 substr. MG1655]	28.39	0.944766	0.934746	0.988573	0.984573	1.06575	1.06043	79.78	76.73	155	17.5145	4.29736
15804155;E3PMX5	hypothetical protein Z5038 [Escherichia coli O157:H7 str. EDL933]	60.84	0.971978	0.973743	0.935323	1.03851	1.06568	1.02087	168.183	163.449	143	15.5865	9.33447
260853215;E3PB92	bifunctional aspartokinase I/homoserine dehydrogenase I [Escherichia coli O26:H11 str. 11368]	11.59	0.978362	1.06648	1.08917	0.990468	1.06563	1.07674	104.765	91.03	820	89.0659	5.8208
218553554;E3PIZ1	putative AdoMet-dependent methyltransferase, UPF0064 family [Escherichia coli IAI1]	14.44	1.08357	1.08439	0.99993	1.02489	1.06556	0.992336	62.85	77.8167	367	41.0279	5.98584
119389130	Chain A, Aspartate Aminotransferase Mutant Mc With Isovaleric Acid	52.53	1.00248	1.27598	1.27176	0.975904	1.0655	1.09558	374.038	417.413	396	43.5911	5.77002
15803096;E3PGV9	GTP-binding protein LepA [Escherichia coli O157:H7 str. EDL933]	33.06	1.00102	1.04872	1.0194	1.07504	1.06483	1.00509	99.36	132.235	599	66.5284	5.59229
10120890	Chain A, Crystal Structure Of The E. Coli Tolb Protein	23.08	#DIV/0!	#DIV/0!	#DIV/0!	1.08915	1.06444	0.980679	243.503	201.071	403	42.7392	6.58057
55670066	Chain A, Crystal Structure Of Escherichia Coli Opgg	38.15	1.06708	1.05604	0.988833	1.15468	1.06408	0.924718	215.48	220.261	498	56.302	6.87354
387608600	L-asparaginase 2 [Escherichia coli 042]	25.86	1.35694	1.0565	0.777942	1.28509	1.06378	0.830637	110.01	67.2833	348	36.7998	6.80029
651701696	uroporphyrinogen decarboxylase [Escherichia coli 2-052-05_S4_C3]	28.53	#DIV/0!	#DIV/0!	#DIV/0!	0.995822	1.06362	1.07177		213.586	354	39.2219	6.45557
519083385	lysyl-tRNA synthetase [Escherichia coli]	61.39	#DIV/0!	#DIV/0!	#DIV/0!	0.989964	1.0635	1.07799	685.873	663.543	505	57.5531	5.23682
585319729	endoribonuclease L-PSP [Escherichia coli]	99.22	1.13792	1.06086	0.91406	1.07463	1.06323	0.978684	1379.7	1197.87	128	13.6001	5.50342
446723210	ketohydroxyglutarate aldolase [Escherichia coli]	80.75	1.0144	1.04756	1.03184	0.961558	1.06303	1.10713	787.965	624.952	213	22.2689	6.17627
90111615;E3PME3	conserved protein [Escherichia coli str. K-12 substr. MG1655]	17.37	1.06559	1.00607	0.943359	1.06974	1.06285	0.996986	19.26		236	25.647	6.55127
15802176;E3PNE9	hypothetical protein Z2798 [Escherichia coli O157:H7 str. EDL933]	53.01	1.00089	0.944663	0.943043	1.09918	1.06234	0.969816	173.74	137.602	183	20.0461	6.78564
15804764;E3PE43	FtsH protease regulator HflC [Escherichia coli O157:H7 str. EDL933]	34.73	1.00391	1.0561	1.04353	1.00536	1.06231	1.07477	289.462	440.629	334	37.6265	6.68311
15826513	Chain I, Crystal Structure Of Bovine Thrombin Complex With Protease Inhibitor Ecotin	73.94	1.03731	1.01716	0.97977	1.09853	1.06205	0.970124	279.637	239.797	142	16.1143	7.12256
487567908	acetyl-CoA carboxylase, biotin carboxyl carrier protein [Escherichia coli]	61.54	1.00785	1.06223	1.04729	1.03951	1.06185	1.04354	404.527	530.789	156	16.7244	4.65283
15801864;E3PL64	phage shock protein PspA [Escherichia coli O157:H7 str. EDL933]	17.57	0.997467	1.01483	1.01656	1.02433	1.06175	1.01006	70.1	77.58	222	25.4772	5.49072
16130960;E3PJX9	tRNA(ANN) t(6)A37 threonylcarbamoyladenosine modification protein; glycation binding protein [Escherichia coli str. K-12 substr. MG1655]	11.28	1.02865	1.12363	1.09142	1.06452	1.06173	1.00081	66.93	45.45	337	35.9855	6.32861
445981556;E3PKI6	MULTISPECIES: dihydroxyacetone kinase subunit DhaL [Enterobacteriaceae]	16.19	#DIV/0!	#DIV/0!	#DIV/0!	0.918931	1.06165	1.1593		35.42	210	22.6173	5.41455
30065368;E3PLF3	hypothetical protein S4398 [Shigella flexneri 2a str. 2457T]	22.08	0.879741	1.0229	1.16176	1.04978	1.06142	1.01457	124.98	137.213	240	26.8036	5.65576
387611079;E3PGI5	oxygen-insensitive NAD(P)H nitroreductase [Escherichia coli ETEC H10407]	42.86	1.00183	1.08876	1.08467	1.02756	1.06077	1.04098	164.135	44.65	217	23.8042	6.43018
152968683	preprotein translocase subunit SecA [Klebsiella pneumoniae subsp. pneumoniae MGH 78578]	23.97	0.97142	1.05436	1.08448	1.06729	1.06074	0.997286	279.345	208.379	901	101.897	5.60498
15831679	translation initiation factor IF-3 [Escherichia coli O157:H7 str. Sakai]	70.56	1.05371	1.06169	1.00308	1.00481	1.06065	1.04881	736.572	700.041	180	20.5511	9.5249
15804762;E3PE41	GTPase HflX [Escherichia coli O157:H7 str. EDL933]	12.44	0.906227	0.992854	1.10389	0.968912	1.06044	1.09824	102.627	52.36	426	48.2964	5.98584
507087687	aspartyl-tRNA synthetase [Escherichia coli]	50.68	#DIV/0!	#DIV/0!	#DIV/0!	0.980693	1.05982	1.08441	519.067	464.359	590	65.8417	5.77002
15801592;E3PM42	hypothetical protein Z2156 [Escherichia coli O157:H7 str. EDL933]	16.42	1.4571	1.1132	0.763346	1.24389	1.0595	0.854699	43.7	67.72	67	7.27176	8.20654
16131020;E3PK38	(D)-galactarate dehydrogenase [Escherichia coli str. K-12 substr. MG1655]	20.84	0.845442	1.07383	1.26908	1.0774	1.05937	0.988787	145.16	175.595	523	56.3661	5.61768
15804763;E3PE42	FtsH protease regulator HflK [Escherichia coli O157:H7 str. EDL933]	26.73	0.966089	1.02513	1.03555	0.987496	1.05927	1.02931	155.427	124.233	419	45.5171	6.43018
15832736;E3PH03	SsrA-binding protein [Escherichia coli O157:H7 str. Sakai]	33.13	1.00014	1.07573	1.07469	0.980819	1.05918	1.08362	63.7885	51.68	160	18.2577	9.89111
559184817	phosphoribosylglycinamide formyltransferase 2, partial [Escherichia coli]	20.11	1.00872	1.06612	1.06566	0.957132	1.05902	1.08135	280.523	251.085	373	40.4409	5.46533
16130167;E3PDT3	bifunctional 3-demethylubiquinone-9 3-methyltransferase/ 2-octaprenyl-6-hydroxy phenol methylase [Escherichia coli str. K-12 substr. MG1655]	32.08	0.981666	0.995345	1.03239	0.968442	1.05853	1.06269	155.318	98.5	240	26.5385	6.59521
16129768;E3PNJ9	L-serine deaminase I [Escherichia coli str. K-12 substr. MG1655]	29.3	1.02895	1.0503	1.05076	0.992729	1.05842	1.07594	284.888	294.35	454	48.8751	5.33838
223001	protein S9	68.75	#DIV/0!	#DIV/0!	#DIV/0!	0.910952	1.05833	1.16579	784.582	828.407	128	14.5599	10.7993
387613153;E3PGA1	Phosphoribosylformylglycinamidine synthase [Escherichia coli ETEC H10407]	42.47	1.00009	1.02504	1.02922	0.998136	1.05797	1.05241	875.63	835.113	1295	141.327	5.43994
15799840;E3PCK6	iron-sulfur cluster insertion protein ErpA [Escherichia coli O157:H7 str. EDL933]	63.16	1.04927	1.08785	1.12815	1.07446	1.05774	1.16048	167.27	146.792	114	12.0928	4.31006
16128870;E3PIS4	pyruvate formate lyase I [Escherichia coli str. K-12 substr. MG1655]	83.03	0.979637	1.09361	1.08068	0.917686	1.05733	1.13984	2665.92	2894.07	760	85.3027	6.01123
16131431	glycine tRNA synthetase, alpha subunit [Escherichia coli str. K-12 substr. MG1655]	22.44	0.938243	1.00078	1.06483	0.997343	1.05723	1.12629	344.845	383.437	303	34.7522	4.99561
15800778;E3PIT8	hypothetical protein Z1263 [Escherichia coli O157:H7 str. EDL933]	50	1.06285	1.12517	1.05775	1.14426	1.05718	0.927092	47.91		60	6.85053	5.0083
15832810;E3PH62	recombinase A [Escherichia coli O157:H7 str. Sakai]	49.86	0.888045	1.05351	1.18534	0.943873	1.05708	1.1238	482.31	470.775	353	37.9496	5.18604
16130071;E3PCS4	D-lactate dehydrogenase, FAD-binding, NADH independent [Escherichia coli str. K-12 substr. MG1655]	5.25	0.916627	1.01298	1.1042	0.968937	1.05697	1.03005	60.2733	46.86	571	64.5716	6.66846
387613318;E3PH59	putative phosphatase [Escherichia coli ETEC H10407]	9.04	#DIV/0!	#DIV/0!	#DIV/0!	0.959428	1.05676	1.10524		41.48	188	20.7936	5.88428
387614082;E3PLL4	putative transcription accessory protein [Escherichia coli ETEC H10407]	27.94	0.951766	1.05746	1.11013	0.951973	1.05668	1.11382	304.377	319.077	773	85.077	6.22705
16129981	dTDP-glucose 4,6 dehydratase, NAD(P)-binding [Escherichia coli str. K-12 substr. MG1655]	43.21	1.0322	1.01382	0.975392	1.05486	1.05665	1.01834	495.444	389.377	361	40.5333	5.77002
15801211;E3PJQ8	acyl carrier protein [Escherichia coli O157:H7 str. EDL933]	33.33	1.12729	1.09288	0.940337	1.05672	1.05649	1.01865	109.374	120.652	78	8.63422	4.05615
606923974	nitrate reductase [Escherichia coli O79:H7 str. 06-3501]	40.5	1.06409	0.962499	0.903778	1.10692	1.05637	0.957622	453.092	489.069	1247	140.402	6.53662
55670453	Chain A, Crystal Structure Of Aminomethyltransferase (T Protein; Tetrahydrofolate-Dependent) Of Glycine Cleavage System (Np417381) From Escherichia Coli K12 At 1.70 A Resolution	48.56	#DIV/0!	#DIV/0!	#DIV/0!	0.913233	1.05625	1.10548	491.651	442.104	381	41.7496	6.27783
486170662	hypothetical protein [Escherichia coli]	24.73	#DIV/0!	#DIV/0!	#DIV/0!	1.01501	1.05578	1.04376		33.06	93	10.1583	5.45264
15800338;E3PGN2	cold shock protein CspE [Escherichia coli O157:H7 str. EDL933]	89.86	1.18248	1.0272	0.973995	1.15514	1.05528	0.938353	73.72	42.0067	69	7.45881	8.54346
15803741;E3PKP9	ABC transporter ATP-binding protein [Escherichia coli O157:H7 str. EDL933]	19.92	0.975234	1.04381	1.05902	1.02193	1.05516	1.03128	251.14	275.63	241	26.7841	5.98584
15802115;E3PMS8	hypothetical protein Z2732 [Escherichia coli O157:H7 str. EDL933]	23.83	0.905409	0.930211	1.02654	1.00189	1.05462	1.05626	180.771	89.12	277	31.1912	6.43018
490115637	putative glucose-6-phosphate 1-epimerase [Escherichia coli]	44.9	0.880204	1.00739	1.14355	1.03262	1.05459	1.0248	414.515	275.624	294	32.6447	6.58057
485669703;E3PH88	MULTISPECIES: sensor protein KdpD [Enterobacteriaceae]	2.01	#DIV/0!	#DIV/0!	#DIV/0!	0.985388	1.05404	1.07336		44.41	894	98.657	6.58057
15804425;E3PAX3	ubiquinone/menaquinone biosynthesis methyltransferase [Escherichia coli O157:H7 str. EDL933]	39.84	1.02114	0.995965	0.98225	0.995844	1.05265	1.03353	151.345	88.56	251	28.0553	7.98682
490220045	MULTISPECIES: DNA-directed RNA polymerase subunit beta [Enterobacteriaceae]	51.79	#DIV/0!	#DIV/0!	#DIV/0!	1.0904	1.05259	0.96865		2779.75	1342	150.424	5.24951
254162846;E3PIL0	putative peptidase [Escherichia coli B str. REL606]	32.94	1.03155	1.00338	0.96927	1.03537	1.05244	1.05277	108.303	154.46	252	26.7952	6.12549
446338572	valyl-tRNA synthase [Escherichia coli]	40.27	#DIV/0!	#DIV/0!	#DIV/0!	0.954761	1.05215	1.1058	384.609	383.896	951	108.123	5.38916
15804190;E3PN11	DNA-directed RNA polymerase subunit omega [Escherichia coli O157:H7 str. EDL933]	95.6	#DIV/0!	#DIV/0!	#DIV/0!	1.10608	1.05211	0.954488	252.73	311.479	91	10.2304	4.91943
224354	protein gpt	18.31	1.07207	0.982506	0.921086	1.0458	1.05151	1.01231	300.231	208.931	617	69.5957	8.77783
407280209	Chain A, Crystal Structure Of Phenylalanine-Regulated 3-Deoxy-D- Arabino-Heptulosonate-7-Phosphate Synthase (Dahp Synthase) From E.Coli Complexed With Mn2+, Pep, And Phe	43.43	0.990884	1.00141	1.00978	1.04613	1.05109	1.02572	230.412	301.632	350	37.8172	6.59521
24114392;E3PK08	DNA-binding transcriptional repressor ExuR [Shigella flexneri 2a str. 301]	24.42	0.960822	1.09938	1.14325	0.998592	1.05093	1.05604	39.5		258	29.8169	5.63037
15803056;E3PG73	scaffold protein [Escherichia coli O157:H7 str. EDL933]	91.41	1.02471	1.04994	1.02978	0.987999	1.05074	1.04405	200.348	150.319	128	13.8399	4.93213
16128895;E3PIU9	aspartate aminotransferase, PLP-dependent [Escherichia coli str. K-12 substr. MG1655]	66.16	#DIV/0!	#DIV/0!	#DIV/0!	1.05861	1.05058	0.995845	526.769	556.879	396	43.546	5.77002
15801220;E3PJR7	purine nucleoside phosphoramidase [Escherichia coli O157:H7 str. EDL933]	72.27	1.12302	1.11479	0.992248	1.05379	1.05049	1.00031	86.2033	167.49	119	13.2329	6.17627
37953774	tryptophan synthase subunit A [Escherichia coli]	37.26	#DIV/0!	#DIV/0!	#DIV/0!	1.19581	1.05041	0.881433	327.664	171.168	212	22.9727	5.23682
15799860;E3PDD0	periplasmic chaperone [Escherichia coli O157:H7 str. EDL933]	61.49	#DIV/0!	#DIV/0!	#DIV/0!	0.941299	1.05008	1.11941	430.576	325.42	161	17.6773	9.70068
485710242	membrane protein insertase [Escherichia coli]	14.88	1.02179	1.01365	0.991205	1.13316	1.0496	0.929454	172.09	152.114	531	59.5524	8.52881
386621392	tryptophanase [Escherichia coli NA114]	93.84	#DIV/0!	#DIV/0!	#DIV/0!	1.24205	1.04952	0.847906	7038.42	6487.94	471	52.7386	6.39209
446006534	lipid hydroperoxide peroxidase [Escherichia coli]	99.4	1.0203	1.04707	1.05209	1.00987	1.04949	1.04753	2020.09	1802.17	168	17.8233	5.23682
56554468	Chain A, Crystal Structure Of P28lY173F TRYPTOPHAN SYNTHASE ALPHA- Subunits From Escherichia Coli	71.27	1.02622	1.07105	1.0896	1.05729	1.04933	1.01535	888.512	728.732	268	28.7351	5.49072
157158049;E3PM91	glutathione reductase [Escherichia coli E24377A]	23.11	1.00208	1.03362	1.03062	0.976585	1.04913	1.07798	114.3	165.17	450	48.7116	5.99854
16128625;E3PGQ0	leucyl-tRNA synthetase [Escherichia coli str. K-12 substr. MG1655]	46.51	1.00089	1.04247	1.08709	0.998808	1.04906	1.15829	832.011	649.771	860	97.1713	5.30029
485667087	UDP-N-acetylmuramate:L-alanyl-gamma-D-glutamyl-meso-diaminopimelate ligase [Enterobacteriaceae]	49.44	1.02203	1.00645	0.971325	1.01796	1.04892	1.02154	252.825	222.089	445	48.5195	5.73193
387615008;E3PEA9	trehalose-6-phosphate hydrolase [Escherichia coli ETEC H10407]	5.63	1.00715	1.04838	1.04007	1.04269	1.04889	1.00941	0		551	63.8332	5.78271
16131077;E3PK97	octaprenyl diphosphate synthase [Escherichia coli str. K-12 substr. MG1655]	33.44	1.02421	1.05724	1.01235	1.02202	1.0488	1.04921	138.815	213.961	323	35.1947	4.80518
90111269;E3PLS3	predicted DNA-binding transcriptional regulator [Escherichia coli str. K-12 substr. MG1655]	10.42	0.926846	1.10015	1.18599	1.09214	1.0482	0.963078	40.45	41.95	307	33.3806	7.97217
487490638	protein chain elongation factor EF-Tu [Escherichia coli]	78.64	1.17834	1.11592	0.946241	1.0852	1.04817	0.969212	3517.04	3774.09	206	22.643	5.73193
16130087;E3PCT9	fused methyl-galactoside transporter subunits of ABC superfamily: ATP-binding components [Escherichia coli str. K-12 substr. MG1655]	5.34	#DIV/0!	#DIV/0!	#DIV/0!	0.858897	1.04795	1.22432		28.03	506	56.3795	7.63525
545275792	succinyl-CoA ligase [ADP-forming] subunit beta [Escherichia coli]	79.9	0.766681	0.987613	1.3109	0.848867	1.04784	1.23865	2288.77	2368.91	388	41.3797	5.79541
15800763;E3PIS3	pyruvate formate lyase-activating enzyme 1 [Escherichia coli O157:H7 str. EDL933]	22.76	0.980617	0.920231	0.937641	1.1033	1.04762	0.952809	52.9868	48.27	246	28.186	6.45557
386621783	acetyl-CoA synthetase [Escherichia coli NA114]	60.28	0.843329	0.974733	1.15486	0.996148	1.04751	1.05519	646.971	987.482	652	71.9662	5.79541
446082936	glutathione reductase [Escherichia coli]	24.89	0.905136	1.08097	1.19327	0.964532	1.04734	1.0896	64.74	97.4133	450	48.7077	6.1001
485693841	6,7-dimethyl-8-ribityllumazine synthase [Escherichia coli]	82.08	0.985991	1.06745	1.0723	0.984096	1.04725	1.06441	1080.6	1267.56	173	18.1638	9.23193
387614091;E3PLM3	maltodextrin phosphorylase [Escherichia coli ETEC H10407]	32.5	0.943703	1.07648	1.13975	0.933091	1.04724	1.09342	330.457	256.232	797	90.4266	7.25439
16129570;E3PMI7	fumarate hydratase (fumarase A), aerobic Class I [Escherichia coli str. K-12 substr. MG1655]	72.26	#DIV/0!	#DIV/0!	#DIV/0!	1.01303	1.04723	1.03733	1107.13	1078.78	548	60.2606	6.55127
15829718;E3PFM8	nucleoside-specific channel-forming protein Tsx [Escherichia coli O157:H7 str. Sakai]	25.17	0.909098	1.1428	1.25603	0.884221	1.04693	1.1881	41.28	35.43	294	33.5679	5.32568
215488536;E3PKS1	ClpXP protease specificity-enhancing factor [Escherichia coli O127:H6 str. E2348/69]	15.76	1.11434	0.941673	0.844347	1.11307	1.04663	0.943552	38.37	59.8	165	18.2211	4.55127
16131144;E3PKU7	acetyl-CoA carboxylase, biotin carboxylase subunit [Escherichia coli str. K-12 substr. MG1655]	75.5	0.994866	1.0098	1.02743	1.01495	1.04607	1.01688	932.298	753.738	449	49.2893	7.10791
226524708;E3PKI5	fused predicted dihydroxyacetone-specific PTS enzymes: HPr component/EI component [Escherichia coli str. K-12 substr. MG1655]	7.2	1.00469	0.927155	0.922063	0.949892	1.04577	1.10474	26.62	67.55	472	51.4163	4.729
15803055;E3PG72	iron-sulfur cluster assembly protein [Escherichia coli O157:H7 str. EDL933]	51.4	0.963399	1.03812	1.07666	1.04719	1.04544	1.00177	51.81	40.5967	107	11.5487	4.88135
485746438	lipid hydroperoxide peroxidase [Escherichia coli]	16.67	1.08807	1.01637	0.933325	1.07188	1.0454	0.978653	57.29	24.73	156	17.1929	4.67822
15799778;E3PCE6	cell division protein FtsA [Escherichia coli O157:H7 str. EDL933]	31.9	1.04233	0.989802	1.00477	1.0415	1.04529	1.00113	195.871	200.142	420	45.3015	6.23975
446194630	UDP-galactopyranose mutase [Escherichia coli]	31.97	0.985453	1.08565	1.06776	0.968731	1.04525	1.12167	86.49	86.3981	294	34.2314	7.31299
640574368	30S ribosomal protein S8 [Escherichia coli]	72.31	#DIV/0!	#DIV/0!	#DIV/0!	0.955626	1.04521	1.13015		667.489	130	14.1565	9.42236
487375912	phosphate acetyltransferase [Escherichia coli]	64.01	1.01005	1.03954	1.05551	1.02815	1.04512	1.05203	1718.94	1906.25	714	77.0629	5.46533
15803052	[2FE-2S] ferredoxin, electron carrer protein [Escherichia coli O157:H7 str. EDL933]	64.86	0.963191	1.04817	1.0762	0.979143	1.04484	1.05109	119.405	214.603	111	12.3228	4.58936
16130264;E3PEV3	chorismate synthase [Escherichia coli str. K-12 substr. MG1655]	7.76	1.00499	0.989767	0.984032	1.00965	1.0448	1.03838	73.71	43.14	361	39.113	6.20166
E3PHP0	DNA mismatch repair protein MutS OS=Escherichia coli O78:H11 (strain H10407 / ETEC) GN=mutS PE=3 SV=1 - [E3PHP0_ECOH1]	3.87	#DIV/0!	#DIV/0!	#DIV/0!	1.07127	1.04478	0.978643			853	95.2612	5.50342
16132054;E3PEA2	fructose-1,6-bisphosphatase I [Escherichia coli str. K-12 substr. MG1655]	52.41	#DIV/0!	#DIV/0!	#DIV/0!	1.01131	1.04474	1.03662	395.266	272.601	332	36.8107	5.98584
647577629	30S ribosomal protein S15 [Escherichia coli]	52.81	#DIV/0!	#DIV/0!	#DIV/0!	1.32302	1.04469	0.792352		99.7533	89	10.2585	10.4038
15803093;E3PGV7	ribonuclease III [Escherichia coli O157:H7 str. EDL933]	21.68	1.0168	1.03518	1.01723	0.928582	1.04461	1.12883	49.56	66.18	226	25.5343	6.88818
16129178;E3PKK2	3-deoxy-D-manno-octulosonate 8-phosphate synthase [Escherichia coli str. K-12 substr. MG1655]	71.83	0.986781	1.05316	1.07036	0.99811	1.04449	1.03343	768.074	693.096	284	30.8129	6.80029
559186410	methionine aminopeptidase [Escherichia coli]	71.97	0.978284	0.996982	1.01663	1.01719	1.04389	1.00221	245.32	351.07	264	29.3109	6.12549
16128426;E3PFQ7	periplasmic folding chaperone, has an inactive PPIase domain [Escherichia coli str. K-12 substr. MG1655]	12.84	0.995932	1.06405	1.03776	0.992821	1.04363	1.03743	273.953	211.282	623	68.1078	5.07178
387613867;E3PK87	dihydropteroate synthase [Escherichia coli ETEC H10407]	28.37	0.97761	1.04279	1.08073	0.958728	1.04311	1.07547	129.267	181.317	282	30.6097	6.02393
15802088;E3PMQ1	pyruvate kinase [Escherichia coli O157:H7 str. EDL933]	68.09	0.996923	1.02931	1.04249	1.01384	1.04298	1.03053	1369.14	1238.2	470	50.6973	6.0874
15803726;E3PK96	50S ribosomal protein L21 [Escherichia coli O157:H7 str. EDL933]	81.55	1.01738	1.01555	1.0111	1.07514	1.04297	0.973456	487.503	481.969	103	11.5572	9.84717
90111606;E3PMB6	ketodeoxygluconokinase [Escherichia coli str. K-12 substr. MG1655]	37.54	1.02147	0.99227	0.970607	0.918033	1.04248	1.0987	53.34	82.2631	309	33.9411	5.03369
1943541	Chain A, Glutamine Binding Protein Open Ligand-Free Structure	75.66	1.01967	1.049	1.02791	0.963898	1.0424	1.08517	641.853	597.846	226	24.9329	6.29053
487560697	phosphoenolpyruvate-dependent sugar phosphotransferase system, EIIA 2 family protein [Escherichia coli]	62	0.86886	1.03535	1.25782	0.904873	1.04204	1.15556	491.435	472.923	150	16.9548	5.30029
16130899;E3PJC4	L-glyceraldehyde 3-phosphate reductase [Escherichia coli str. K-12 substr. MG1655]	28.03	0.870834	0.840553	0.964425	0.95976	1.04195	1.07462	33.56	149.02	346	38.8077	7.23975
15801205;E3PJQ2	hypothetical protein Z1727 [Escherichia coli O157:H7 str. EDL933]	15.03	1.06122	0.993193	0.935124	0.944253	1.04193	1.10725	80.18	0	173	19.3026	4.55127
16128446;E3PFS7	multidrug efflux system protein [Escherichia coli str. K-12 substr. MG1655]	12.39	1.06545	1.16175	1.13248	0.974753	1.04153	1.01174	73.3167	134.55	1049	113.501	5.56689
486196971	acyl-[acyl-carrier-protein]-UDP-N-acetylglucosamine O-acyltransferase [Escherichia coli]	15.02	0.980206	0.862556	0.884305	1.05837	1.04153	0.987483	99.1033	75.95	213	23.0798	7.88428
445924687;E3PGV8	MULTISPECIES: signal peptidase [Enterobacteriaceae]	10.8	#DIV/0!	#DIV/0!	#DIV/0!	1.0542	1.04132	0.991182		22.74	324	35.9235	7.32764
15800572;E3PI50	ABC transporter ATP-binding protein [Escherichia coli O157:H7 str. EDL933]	20.75	1.05758	1.01782	0.961604	1.02439	1.0411	1.07593	25.37	106.79	530	59.8203	5.08447
16129086;E3PJT6	polyamine transporter subunit [Escherichia coli str. K-12 substr. MG1655]	16.38	1.02744	1.09762	1.06741	0.971848	1.04096	1.07481	54.12	90.66	348	38.8425	5.38916
26246536;E3PGF8	cysteinyl-tRNA synthetase [Escherichia coli CFT073]	41.87	0.967556	0.988967	1.00498	1.01326	1.0408	1.02716	312.519	293.48	461	52.1507	5.56689
446549323	UDP-N-acetylmuramoyl-tripeptide--D-alanyl-D-alanine ligase [Escherichia coli]	2.43	#DIV/0!	#DIV/0!	#DIV/0!	1.02205	1.04037	1.02144		0	452	47.4186	5.43994
485888838	aerobic glycerol-3-phosphate dehydrogenase [Escherichia coli]	41.92	#DIV/0!	#DIV/0!	#DIV/0!	1.13373	1.04011	0.920588	405.161	165.248	501	56.7112	7.94287
16128897;E3PIV1	asparaginyl tRNA synthetase [Escherichia coli str. K-12 substr. MG1655]	49.79	0.97065	1.10559	1.13808	0.979257	1.04007	1.06576	247.996	196.39	466	52.5374	5.31299
E3PIX2	Ribosomal RNA large subunit methyltransferase L OS=Escherichia coli O78:H11 (strain H10407 / ETEC) GN=rlmL PE=3 SV=1 - [E3PIX2_ECOH1]	1.57	#DIV/0!	#DIV/0!	#DIV/0!	0.985772	1.03998	1.05863			702	78.8045	8.82178
15800464;E3PHD7	phosphoglyceromutase [Escherichia coli O157:H7 str. EDL933]	90.4	0.986176	1.01199	1.05922	0.95536	1.03992	1.07655	1108.45	1086.14	250	28.5388	6.17627
545169879	methionyl-tRNA synthetase [Escherichia coli]	32.5	0.980488	1.06295	1.11986	0.992788	1.03985	1.02386	239.415	248.36	677	76.2042	6.11279
490256035	translation elongation factor Tu [Klebsiella pneumoniae]	76.08	#DIV/0!	#DIV/0!	#DIV/0!	0.696094	1.03973	1.49882	3465.58	3281.88	255	28.1496	4.89404
1311039	Chain A, Dipeptide Binding Protein Complex With Glycyl-L-Leucine	69.82	1.07661	1.11444	1.03428	0.85802	1.0396	1.2158	978.878	983.771	507	57.3706	6.06201
545247885	isocitrate lyase [Escherichia coli]	82.72	0.90118	1.00803	1.11764	0.947818	1.03947	1.08458	3729.39	3646.08	434	47.5076	5.31299
486247292	phosphoserine aminotransferase [Escherichia coli]	30.39	0.901077	1.07104	1.09685	1.00823	1.03937	1.08619	184.987	199.485	362	39.8141	5.92236
15800587;E3PI65	ribosomal protein S12 methylthiotransferase [Escherichia coli O157:H7 str. EDL933]	19.27	0.980946	1.07875	1.09689	1.05301	1.03933	0.999286	93.855	37.66	441	49.5504	5.47803
16128656;E3PH74	glutamyl-tRNA synthetase [Escherichia coli str. K-12 substr. MG1655]	54.33	1.02705	1.04399	1.00435	1.01732	1.03894	0.975088	256.93	296.613	554	63.4378	6.27783
260855908;E3PAV3	hypothetical protein ECO26_2820 [Escherichia coli O26:H11 str. 11368]	26.28	1.02548	0.961534	0.92577	0.989149	1.03887	1.05605	43.32	62.0742	137	15.0217	4.98291
161486195;E3PBH8	AMP nucleosidase [Escherichia coli CFT073]	15.5	0.969441	1.04354	1.07554	0.958499	1.03877	1.07517	83.5	85.7399	484	54.0035	6.53662
15802947;E3PF15	cysteine synthase A [Escherichia coli O157:H7 str. EDL933]	87.62	0.98574	0.999746	1.00441	0.996631	1.03876	1.04231	732.07	515.462	323	34.4683	6.06201
15802193;E3PNG3	glyceraldehyde-3-phosphate dehydrogenase [Escherichia coli O157:H7 str. EDL933]	94.56	#DIV/0!	#DIV/0!	#DIV/0!	0.988764	1.03866	0.997694	5680.25	5457.08	331	35.5102	7.10791
447141987	2-C-methyl-D-erythritol 2,4-cyclodiphosphate synthase [Escherichia coli]	17.91	0.884325	0.957515	1.08186	1.02301	1.03801	1.01056	86.73	156.48	508	55.9211	6.68311
446061125	uroporphyrinogen III C-methyltransferase [Escherichia coli]	30.63	#DIV/0!	#DIV/0!	#DIV/0!	1.05845	1.03773	0.983803	128.617	132.7	395	42.9919	4.75439
16129807;E3PAF7	pyruvate kinase II [Escherichia coli str. K-12 substr. MG1655]	64.79	0.999996	1.03269	0.984632	1.02768	1.03767	1.01428	1011.04	874.074	480	51.3247	6.68311
545301333	chaperone-like protein hdeA [Escherichia coli]	59.09	#DIV/0!	#DIV/0!	#DIV/0!	0.984947	1.03765	1.05714	22.21	31.94	110	11.8232	6.68311
110644787	GTP-binding protein YjiA [Escherichia coli 536]	37.42	1.04674	0.983169	0.948142	1.04985	1.03762	0.991755	339.95	461.066	318	35.7053	4.91943
519077359	glutamine synthetase [Escherichia coli]	82.94	0.883177	0.812577	0.919297	1.06174	1.03746	0.980497	2670.7	2518.47	469	51.8567	5.46533
15804852;E3PEC8	leucyl aminopeptidase [Escherichia coli O157:H7 str. EDL933]	37.18	1.0084	1.01312	1.03525	0.977462	1.03728	1.01302	253.825	372.699	503	54.845	7.2251
188573987	plasmid segregation protein ParM [Escherichia coli 53638]	33.44	1.05416	1.04423	1.01225	0.997584	1.03726	0.998927	175.733	263.479	326	36.2596	5.46533
15830995;E3PKM6	bifunctional acetaldehyde-CoA/alcohol dehydrogenase [Escherichia coli O157:H7 str. Sakai]	65.54	0.924877	1.05392	1.13609	0.963114	1.03673	1.09505	1879.11	2002.95	891	96.0667	6.78564
384545875	30S ribosomal protein S6 [Shigella flexneri 2002017]	73.98	1.13221	1.03416	0.912645	1.14188	1.03629	0.840082	1173.21	1034.21	123	14.1019	5.22412
15802999;E3PFW6	phosphoribosylaminoimidazole-succinocarboxamide synthase [Escherichia coli O157:H7 str. EDL933]	70.04	0.982894	1.04502	1.07174	0.959087	1.03616	1.11043	382.773	369.883	237	26.9777	5.16064
15803708;E3PK78	tRNA pseudouridine synthase B [Escherichia coli O157:H7 str. EDL933]	7.64	0.938529	1.0326	1.09932	0.975209	1.03609	1.0661	43.6	42.83	314	35.0651	5.97314
74310868;E3PDK5	damage-inducible protein J [Shigella sonnei Ss046]	44.19	#DIV/0!	#DIV/0!	#DIV/0!	1.06839	1.03588	0.972918		21.59	86	9.38599	5.47803
15801900;E3PL37	GTP cyclohydrolase II [Escherichia coli O157:H7 str. EDL933]	28.57	1.02764	1.0681	1.03851	1.04478	1.03577	0.970483	60.473	53.1622	196	21.8222	5.94775
16131068;E3PK88	protease, ATP-dependent zinc-metallo [Escherichia coli str. K-12 substr. MG1655]	43.17	1.01501	1.02486	1.0156	1.00813	1.03575	1.01502	776.774	823.544	644	70.6634	6.23975
16129851;E3PAK1	L-arabinose transporter subunit [Escherichia coli str. K-12 substr. MG1655]	13.07	0.989448	1.02297	1.03302	1.07506	1.03525	0.966289	34.47		329	35.5183	6.59521
15800168;E3PFQ4	ATP-dependent protease ATP-binding subunit ClpX [Escherichia coli O157:H7 str. EDL933]	62.03	1.00988	1.04814	1.03927	1.02954	1.0351	0.989241	400.297	514.495	424	46.3272	5.35107
30061920;E3PFP3	nucleotide-binding protein [Shigella flexneri 2a str. 2457T]	80.37	0.966615	1.00506	1.04137	1.00135	1.03497	1.03682	608.16	679.32	163	18.3326	6.23975
486163167	adenylate kinase [Escherichia coli]	79.91	1.1466	0.907526	0.790835	1.03159	1.03482	0.952675	1131.65	1111.2	214	23.5553	6.03662
24113660;E3PDZ2	NADH:ubiquinone oxidoreductase subunit A [Shigella flexneri 2a str. 301]	19.05	1.06662	1.06207	0.942652	0.957471	1.03469	1.08438	71.2433	37.86	147	16.4466	9.83252
15803003;E3PFX0	thioredoxin-dependent thiol peroxidase [Escherichia coli O157:H7 str. EDL933]	82.05	1.01287	1.06805	1.04186	0.98479	1.03455	1.08939	660.35	577.781	156	17.6227	5.23682
E3PMT5	Valine--pyruvate aminotransferase OS=Escherichia coli O78:H11 (strain H10407 / ETEC) GN=ETEC_3815 PE=4 SV=1 - [E3PMT5_ECOH1]	3.6	#DIV/0!	#DIV/0!	#DIV/0!	1.05341	1.03423	0.985184			417	46.6819	5.69385
16128119;E3PCH6	carbonic anhydrase [Escherichia coli str. K-12 substr. MG1655]	46.82	0.999059	1.01729	1.05069	1.01883	1.03416	1.01077	229.41	226.663	220	25.0808	6.65381
E3PNL3	IclR-family transcriptional regulator OS=Escherichia coli O78:H11 (strain H10407 / ETEC) GN=ETEC_1860 PE=4 SV=1 - [E3PNL3_ECOH1]	2.28	#DIV/0!	#DIV/0!	#DIV/0!	1.10146	1.03414	0.942119			263	30.0105	5.57959
15800200;E3PFT6	hypothetical protein Z0588 [Escherichia coli O157:H7 str. EDL933]	77.06	1.05264	1.0104	0.955095	1.07238	1.03396	0.983039	170.563	222.72	109	12.0069	5.07178
571157340	Isocitrate lyase [Escherichia coli ISC56]	21.96	#DIV/0!	#DIV/0!	#DIV/0!	0.850758	1.03382	1.21937	824.4	837.479	255	28.0444	8.79248
15803449;E3PII9	ribose-5-phosphate isomerase A [Escherichia coli O157:H7 str. EDL933]	83.11	0.953984	0.904794	0.92585	1.03859	1.03369	0.998711	584.019	509.475	219	22.846	5.40186
16129978	dTDP-4-deoxyrhamnose-3,5-epimerase [Escherichia coli str. K-12 substr. MG1655]	20	0.95846	1.08052	1.12641	1.0052	1.03367	1.03187	35.25	57.8	185	21.2568	5.78271
E3PFV4	Putative membrane protein OS=Escherichia coli O78:H11 (strain H10407 / ETEC) GN=ETEC_0541 PE=4 SV=1 - [E3PFV4_ECOH1]	5.57	#DIV/0!	#DIV/0!	#DIV/0!	1.01488	1.03359	1.02195			305	33.7217	5.64307
55669664	Chain A, Crystal Structure Of Inactive Mutant Dutpase Complexed With Substrate Analogue Imido-Dutp	87.5	1.08992	1.01075	1.02262	0.975961	1.03316	1.00588	242.85	235.415	152	16.2753	5.46533
387612318;E3PNL6	tail-specific protease [Escherichia coli ETEC H10407]	9.82	1.03798	1.03725	1.02863	1.0065	1.03314	1.0338	98.32	95.4033	682	76.5847	6.78564
16130088;E3PCU0	methyl-galactoside transporter subunit [Escherichia coli str. K-12 substr. MG1655]	86.14	0.964504	1.03947	1.09615	0.929139	1.03307	1.13496	968.506	1044.75	332	35.6904	6.02393
15800373;E3PGR8	ATP-binding protein in pho regulon [Escherichia coli O157:H7 str. EDL933]	44.85	0.976497	0.981413	0.980986	0.978011	1.033	0.987982	106.923	153.555	359	40.6294	6.66846
16129670;E3PN99	phenylalanine tRNA synthetase, alpha subunit [Escherichia coli str. K-12 substr. MG1655]	45.87	0.97766	0.978795	1.03488	0.987698	1.03293	1.04061	158.03	191.69	327	36.8087	6.20166
93279528	Chain A, Crystal Structure Of Putative Tagatose 6-Phosphate Kinase	67.62	0.921648	1.09195	1.1838	0.867339	1.03268	1.10423	1835.71	1612.8	420	46.7814	5.98584
15831781;E3PNK2	PTS system mannose-specific transporter subunit IIAB [Escherichia coli O157:H7 str. Sakai]	56.35	1.08056	1.0838	0.933173	1.02898	1.03267	0.964451	485.043	478.509	323	35.0255	6.02393
387612092;E3PMH8	NAD(P) transhydrogenase subunit alpha [Escherichia coli ETEC H10407]	41.57	#DIV/0!	#DIV/0!	#DIV/0!	0.97976	1.03256	1.05753	247.28	352.567	510	54.6465	5.66846
15801212;E3PJQ9	3-oxoacyl-ACP synthase [Escherichia coli O157:H7 str. EDL933]	86.92	#DIV/0!	#DIV/0!	#DIV/0!	1.02859	1.0325	1.00727	921.487	952.526	413	43.0186	6.0874
110642612;E3PF32	iron-dependent peroxidase [Escherichia coli 536]	39.46	#DIV/0!	#DIV/0!	#DIV/0!	1.04531	1.03245	0.991101	169.302	233.771	299	33.0634	5.5415
16128894;E3PIU8	predicted metal-binding enzyme [Escherichia coli str. K-12 substr. MG1655]	10.7	1.06856	1.05637	0.987777	1.04709	1.03205	0.989032	58.3628	47.8032	215	23.769	5.14795
651711807	2-hydroxy-3-oxopropionate reductase [Escherichia coli 2-156-04_S1_C1]	37.07	#DIV/0!	#DIV/0!	#DIV/0!	1.0429	1.03189	0.99285		455.855	294	30.2878	5.88428
445926610	methionyl-tRNA formyltransferase [Escherichia coli]	26.98	1.00814	0.976254	0.959982	1.00166	1.03186	1.03106	53.0667	53.9167	315	34.1319	6.02393
15802892;E3PEW9	lipoprotein precursor [Escherichia coli O157:H7 str. EDL933]	4.38	#DIV/0!	#DIV/0!	#DIV/0!	1.02977	1.03153	1.00516		40.17	251	27.9898	5.04639
15803691;E3PK61	chromosome replication initiator DnaA [Escherichia coli O157:H7 str. EDL933]	29.59	#DIV/0!	#DIV/0!	#DIV/0!	0.915255	1.03149	1.05559		40.68	196	21.0927	5.52881
42543407	Chain A, Crystal Structure Of A Truncated Form Of Fkpa From Escherichia Coli	40.63	1.02227	1.02809	1.00482	1.01972	1.03147	1.01712	337.749	317.963	224	24.1045	5.93506
487382049	galactitol-specific phosphotransferase enzyme IIB component [Escherichia coli]	89.36	0.952136	1.04761	1.10353	0.910669	1.03129	1.16285	671.258	753.713	94	10.2013	6.26514
545274779	protease 7 [Escherichia coli]	6.18	0.848835	1.04921	1.23503	0.945861	1.03123	1.09402	39.53	50.63	178	19.7118	5.33838
445929219	hypothetical protein, partial [Escherichia coli]	40.98	#DIV/0!	#DIV/0!	#DIV/0!	0.976925	1.0312	1.0592		35.25	61	6.45433	4.729
3136072	chain length determinant protein [Escherichia coli]	18.61	0.966726	1.08604	1.06557	1.06209	1.03084	0.966552	36.26	50.12	317	35.3157	5.43994
90111595;E3PM62	periplasmic protein, predicted lipoprotein [Escherichia coli str. K-12 substr. MG1655]	22.7	1.14102	1.07331	0.975645	1.04431	1.03083	0.990492	75.97	60.48	185	19.7751	5.32568
15803877;E3PLH1	peptidyl-prolyl cis-trans isomerase A [Escherichia coli O157:H7 str. EDL933]	21.05	#DIV/0!	#DIV/0!	#DIV/0!	1.00699	1.03061	1.02699	44.66	32.65	190	20.4184	8.85107
16132080;E3PEC6	valyl-tRNA synthetase [Escherichia coli str. K-12 substr. MG1655]	44.58	1.03432	0.976866	0.943672	1.00239	1.03012	1.0406	440.206	393.117	951	108.124	5.33838
15800161;E3PFP7	cytochrome o ubiquinol oxidase subunit I [Escherichia coli O157:H7 str. EDL933]	4.98	0.976085	1.01117	1.01247	1.12452	1.02994	0.919046	108.29	57.61	663	74.3184	7.1958
585340385	dihydroxynaphthoic acid synthetase [Escherichia coli]	51.58	#DIV/0!	#DIV/0!	#DIV/0!	1.00361	1.02989	1.02973	123.021	253.351	285	31.6025	6.41748
447062833	nicotinamidase/pyrazinamidase [Escherichia coli]	4.23	#DIV/0!	#DIV/0!	#DIV/0!	1.05078	1.02973	0.983354		0	213	23.4143	4.70361
15800813;E3PIX8	3-hydroxydecanoyl-ACP dehydratase [Escherichia coli O157:H7 str. EDL933]	41.28	0.968026	0.986713	1.00397	0.980565	1.02945	0.995251	87.8397	138.091	172	18.9567	6.56592
16129235;E3PL32	DNA topoisomerase I, omega subunit [Escherichia coli str. K-12 substr. MG1655]	9.02	1.01299	1.0013	0.995559	1.03516	1.02928	0.987649	105.79	96.41	865	97.2883	8.45557
15802872;E3PEV0	hypothetical protein Z3588 [Escherichia coli O157:H7 str. EDL933]	80.43	0.995358	0.940437	0.912149	1.02786	1.02922	1.09447	123	180.17	92	9.99385	4.41162
15801450;E3PKK9	hypothetical protein Z1994 [Escherichia coli O157:H7 str. EDL933]	62.39	0.985434	0.992147	0.986696	0.983934	1.0288	1.03199	137.963	154.36	117	12.6847	5.10986
170681442	aldose 1-epimerase family protein [Escherichia coli SMS-3-5]	44.9	0.990019	0.974425	0.983432	0.911061	1.02871	1.13303	414.515	271.715	294	32.6517	6.27783
545289839	trigger factor [Escherichia coli]	74.31	1.09914	0.979962	0.90915	1.02191	1.02843	1.00985	3266.33	3198.75	432	48.1619	4.89404
15800345;E3PGN9	hypothetical protein Z0776 [Escherichia coli O157:H7 str. EDL933]	57.47	1.03326	1.06211	0.997881	1.07352	1.02839	0.972677	291.26	362.916	87	9.82112	5.75732
486158036	glucosamine-fructose-6-phosphate aminotransferase [isomerizing] [Escherichia coli]	62.07	0.964018	0.913594	0.946907	1.13654	1.02813	0.907727	598.27	842.216	609	66.8096	5.87158
55670527	Chain A, Trigger Factor In Complex With The Ribosome Forms A Molecular Cradle For Nascent Proteins	72.22	0.989256	1.06197	1.07261	1.01067	1.02793	1.02059	3162.97	3152.55	432	47.9314	4.88135
148082	elongation factor Tu, partial [Escherichia coli]	66.04	0.977742	1.03707	1.06484	0.986183	1.02778	1.0338	6822.43	7635.39	53	5.65687	6.50732
15804177;E3PMZ8	50S ribosomal protein L33 [Escherichia coli O157:H7 str. EDL933]	69.09	1.01897	0.985796	0.975401	1.03315	1.02766	1.00028	540.995	519.584	55	6.36762	10.2427
387613117;E3PG65	3-mercaptopyruvate sulfurtransferase [Escherichia coli ETEC H10407]	48.4	#DIV/0!	#DIV/0!	#DIV/0!	1.00009	1.02746	1.03092	180.667	244.055	281	30.7926	4.69092
15803318;E3PHV3	serine transporter [Escherichia coli O157:H7 str. EDL933]	5.59	1.20748	1.04903	0.86687	1.1637	1.02735	0.885873	124.177	54.19	429	46.8749	9.15869
90111215;E3PJT0	outer membrane-specific lipoprotein transporter subunit [Escherichia coli str. K-12 substr. MG1655]	10.73	1.01457	1.09059	1.07403	1.00819	1.02734	1.02251	58.86	58.9	233	25.4222	8.04541
15802724;E3PCV8	1-phosphofructokinase [Escherichia coli O157:H7 str. EDL933]	13.14	0.954171	1.0341	1.08287	1.04798	1.02706	0.983421	63.89		312	33.7344	5.5415
157157475;E3PBH9	hypothetical protein EcE24377A_2265 [Escherichia coli E24377A]	24.37	1.0074	1.01789	1.00957	1.0482	1.02683	0.991782	81.21	98.3567	238	25.8372	4.81787
16130397;E3PF64	N-succinyl-diaminopimelate deacylase [Escherichia coli str. K-12 substr. MG1655]	2.93	0.902238	1.01001	1.11852	0.99682	1.02678	1.03361	54.29	61.97	375	41.2428	5.51611
190613353	Chain A, Rhodanese From E.Coli	87.06	1.06442	1.0253	0.949645	1.05352	1.02667	0.939837	85.76	107.74	85	9.42182	6.78564
446019954;E3PLD4	oxidoreductase [Escherichia coli]	10.14	#DIV/0!	#DIV/0!	#DIV/0!	1.04774	1.02645	0.983051		45.52	286	30.7078	5.42725
487662282	hypothetical protein [Escherichia coli]	67.62	0.808579	1.01867	1.25878	0.949577	1.02644	1.08467	363.27	424.023	349	37.9399	6.22705
151567849	Chain A, Crystal Structure Of 16s Rrna Methyltransferase Rsmc	41.69	0.980818	0.945076	0.98067	1.01604	1.02626	0.971565	120.392	137.095	343	37.4959	6.45557
387611464;E3PIU5	chromosome partition protein [Escherichia coli ETEC H10407]	7.47	1.00248	1.00857	1.02948	1.01432	1.02605	1.0091	96.87	50.6567	1486	170.157	5.33838
651755709	phosphoglucomutase, alpha-D-glucose phosphate-specific [Escherichia coli 2-156-04_S3_C2]	40.84	#DIV/0!	#DIV/0!	#DIV/0!	0.9274	1.02592	1.11005		464.264	546	58.3415	5.89697
158429505	Chain A, Crystallographic Structure Of Sura Fragment Lacking The Second Peptidyl-prolyl Isomerase Domain Complexed With Peptide Nftlkfwdifrk	28.09	1.03031	1.08514	1.09184	1.01235	1.02556	1.05214	404.097	434.263	299	33.163	6.97607
15802725	bifunctional PTS system fructose-specific transporter subunit IIA/HPr protein [Escherichia coli O157:H7 str. EDL933]	3.72	0.984925	1.1156	1.13173	0.982307	1.02551	1.04759	0	0	376	39.6465	4.94482
519077978	nucleoside diphosphate kinase [Escherichia coli]	91.67	0.979005	1.05326	1.02909	0.854971	1.02524	1.20329	492.747	445.951	144	15.4548	5.80811
146166	P-II polypeptide [Escherichia coli]	47.57	1.02288	1.04826	0.985563	1.04648	1.025	1.02684	50.92	46.0317	103	11.5713	7.18115
485792126	hypothetical protein [Escherichia coli]	10	#DIV/0!	#DIV/0!	#DIV/0!	0.909981	1.02476	1.13002		28.78	180	20.2774	5.16064
15804178;E3PMZ9	50S ribosomal protein L28 [Escherichia coli O157:H7 str. EDL933]	69.23	1.0509	0.989502	0.957923	1.10261	1.02452	0.933391	184.072	231.138	78	9.00087	11.4146
15833970;E3PNX3	transcription termination factor Rho [Escherichia coli O157:H7 str. Sakai]	67.06	0.989345	1.04345	1.04245	0.988794	1.02447	1.08817	1025.34	993.825	419	46.9746	7.25439
446061006	malate synthase [Escherichia coli]	62.29	0.91537	1.00887	1.11336	0.860725	1.02425	1.20855	2173.79	2069.31	533	60.2656	5.69385
16131470;E3PMW2	fused mannitol-specific PTS enzymes: IIA components/IIB components/IIC components [Escherichia coli str. K-12 substr. MG1655]	15.54	1.00823	0.951344	0.995055	0.918989	1.02424	1.08999	123.163	78.69	637	67.9286	6.49365
447053440	outer membrane lipoprotein LolB [Escherichia coli]	48.31	0.93534	1.02564	1.09978	1.01413	1.02405	1.04712	39.46	55.0667	207	23.535	9.0708
E3PJC6	Putative short chain dehydrogenase OS=Escherichia coli O78:H11 (strain H10407 / ETEC) GN=ETEC_3277 PE=4 SV=1 - [E3PJC6_ECOH1]	12.59	#DIV/0!	#DIV/0!	#DIV/0!	0.966869	1.02352	1.06224			294	31.4683	6.80029
446265450	sulfatase [Escherichia coli]	9.89	#DIV/0!	#DIV/0!	#DIV/0!	0.937824	1.02336	1.09497	0	29.82	445	50.4707	5.80811
99032667	Chain A, Crystal Structure Of Recombinant Type I Fructose-1,6-Bisphosphatase From Escherichia Coli Complexed With Sulfate Ions	52.11	#DIV/0!	#DIV/0!	#DIV/0!	1.04685	1.02327	0.980845	395.266	304.727	332	36.6844	5.98584
15803832;E3PKY9	50S ribosomal protein L6 [Escherichia coli O157:H7 str. EDL933]	85.31	0.903197	0.977653	1.08154	0.979951	1.02324	1.04777	2168.35	1709.86	177	18.8922	9.70068
15800166;E3PFQ2	trigger factor [Escherichia coli O157:H7 str. EDL933]	77.55	#DIV/0!	#DIV/0!	#DIV/0!	0.997226	1.02312	1.0295	3215.87	3172.57	432	48.1629	4.88135
15799859;E3PDC9	outer membrane protein assembly factor YaeT [Escherichia coli O157:H7 str. EDL933]	27.65	#DIV/0!	#DIV/0!	#DIV/0!	1.04406	1.02304	0.983247	223.559	198.547	810	90.4965	5.12256
16130855;E3PIM6	dITP/XTP pyrophosphatase [Escherichia coli str. K-12 substr. MG1655]	10.15	1.05468	0.897816	0.850563	1.07055	1.02302	0.9371	60.76	49.89	197	21.0259	5.41455
16128042;E3PCA2	dihydrofolate reductase [Escherichia coli str. K-12 substr. MG1655]	37.11	1.05526	1.0378	0.982636	0.995436	1.02284	0.99281	119.28	75.64	159	17.9879	4.99561
15804434;E3PAY2	FMN reductase [Escherichia coli O157:H7 str. EDL933]	21.46	0.979663	1.02597	1.043	0.941959	1.02262	1.01241	82.36	39.95	233	26.2253	5.49072
15830232;E3PIR4	seryl-tRNA synthetase [Escherichia coli O157:H7 str. Sakai]	69.3	1.00035	1.05229	1.02484	1.0331	1.02258	1.01901	512.951	504.057	430	48.3835	5.50342
378962251	30S ribosomal protein S19 [Salmonella enterica subsp. enterica serovar Typhi str. P-stx-12]	67.35	#DIV/0!	#DIV/0!	#DIV/0!	0.955365	1.02244	1.07389	0	0	49	5.42489	10.1108
157156418;E3PKN2	oligopeptide ABC transporter ATP-binding protein [Escherichia coli E24377A]	17.51	0.968545	0.996193	1.01072	0.93747	1.02227	1.13968	227.383	208.577	337	37.1219	6.1001
15832646;E3PG70	chaperone protein HscA [Escherichia coli O157:H7 str. Sakai]	31.33	0.980102	1.09366	1.13262	1.0077	1.02225	1.03275	242.64	261.795	616	65.612	5.16064
15803261;E3PHQ1	stationary phase survival protein SurE [Escherichia coli O157:H7 str. EDL933]	7.51	1.04598	1.07874	1.03046	1.02109	1.02219	1.00453	52.52	54.25	253	26.8836	5.77002
15803942;E3PLN8	aspartate-semialdehyde dehydrogenase [Escherichia coli O157:H7 str. EDL933]	66.21	0.955146	1.04741	1.06718	0.932677	1.0221	1.10848	417.851	500.663	367	39.9925	5.57959
486249932	oligopeptide transport system permease oppC [Escherichia coli]	30	#DIV/0!	#DIV/0!	#DIV/0!	0.946212	1.02195	1.08377		67.31	60	6.87071	9.70068
15803847;E3PL04	50S ribosomal protein L3 [Escherichia coli O157:H7 str. EDL933]	87.08	1.00916	1.01855	0.996624	1.02	1.02177	1.00003	3144.19	3164.49	209	22.2298	9.90576
15803563;E3PJD9	DNA topoisomerase IV subunit A [Escherichia coli O157:H7 str. EDL933]	6.78	#DIV/0!	#DIV/0!	#DIV/0!	1.09116	1.02148	0.949808		41.85	752	83.7785	6.68311
16130926;E3PJF1	DNA topoisomerase IV, subunit B [Escherichia coli str. K-12 substr. MG1655]	8.73	1.07167	1.0739	1.00125	1.03381	1.02145	0.99146	31.12	38.06	630	70.1998	5.65576
16131689;E3PAY1	3-octaprenyl-4-hydroxybenzoate decarboxylase [Escherichia coli str. K-12 substr. MG1655]	10.87	1.07748	1.07353	0.995507	1.08049	1.02144	0.925981	44.26	47.33	497	55.5683	5.50342
487641334	asparagine--tRNA ligase [Escherichia coli]	47.21	0.983691	1.16466	1.18299	0.976728	1.02143	1.04937	254.905	182.907	466	52.5375	5.37646
15804153;E3PMX3	preprotein translocase subunit SecB [Escherichia coli O157:H7 str. EDL933]	58.06	1.03389	0.938003	0.911882	1.04214	1.02126	0.93423	805.959	667.252	155	17.2662	4.37354
157155499	aminoacyl-histidine dipeptidase [Escherichia coli E24377A]	55.05	1.04	0.987448	0.975675	1.02368	1.02048	1.01075	910.632	729.828	485	52.9122	5.38916
90111678;E3PC06	glycerol-3-phosphate O-acyltransferase [Escherichia coli str. K-12 substr. MG1655]	14.75	0.981279	1.02313	1.03202	0.998517	1.02045	1.0236	92.0225	141.677	807	91.3235	8.38232
16128795;E3PI57	molybdopterin molybdenumtransferase; molybdopterin biosynthesis protein [Escherichia coli str. K-12 substr. MG1655]	36.25	1.13267	1.11267	0.981527	0.994591	1.02028	1.02937	289.41	284.265	411	44.0396	5.13525
30064546;E3PKQ7	isoprenoid biosynthesis protein with amidotransferase-like domain [Shigella flexneri 2a str. 2457T]	67.74	1.12263	0.961551	0.855808	1.06046	1.02013	0.965283	410.448	300.295	217	22.9668	4.76709
16128417;E3PFP8	cytochrome o ubiquinol oxidase subunit II [Escherichia coli str. K-12 substr. MG1655]	39.05	#DIV/0!	#DIV/0!	#DIV/0!	0.991172	1.0201	1.03273	336.81	475.578	315	34.8886	7.29834
38704237;E3PE32	ribosome-associated GTPase [Escherichia coli O157:H7 str. Sakai]	12	1.10727	1.01505	0.91595	0.969365	1.01991	1.0384	36.28	37.4	350	39.1549	5.92236
15803037;E3PG58	histidyl-tRNA synthetase [Escherichia coli O157:H7 str. EDL933]	60.85	1.00463	1.03359	1.024	1.0009	1.01949	1.03986	371.973	272.193	424	47	5.90967
27065814	Chain A, Crystal Structure Of Beta-Ketoacyl-Acp Synthase Iii With Bound Dichlorobenzyloxy-Indole-Carboxylic Acid Inhibitor	59.62	1.03435	0.997423	0.977473	1.02446	1.01945	0.972057	577.372	664.821	317	33.501	5.24951
575587888	DNA-directed RNA polymerase subunit beta [Escherichia coli BIDMC 20B]	76.15	0.949897	1.02533	1.07125	0.964871	1.01943	1.06068	3583.86	3877.26	1342	150.538	5.2749
16129211;E3PKN6	voltage-gated potassium channel [Escherichia coli str. K-12 substr. MG1655]	4.8	0.981182	1.00463	1.02305	1.01415	1.01942	1.00866	67.42	67.39	417	46.0332	6.59521
485790942	homeobox protein [Escherichia coli]	48.84	#DIV/0!	#DIV/0!	#DIV/0!	0.936503	1.01913	1.09198		21.11	43	4.78018	5.2876
15803448;E3PII8	D-3-phosphoglycerate dehydrogenase [Escherichia coli O157:H7 str. EDL933]	14.39	1.00335	1.02402	1.01975	0.965633	1.01906	1.09164	70.84	55.67	410	44.1481	6.354
90111668;E3PB77	glycerol dehydrogenase, NAD [Escherichia coli str. K-12 substr. MG1655]	29.97	1.14051	0.843188	0.816084	1.11234	1.01872	0.84475	174.503	133.997	367	38.6877	4.88135
16129230;E3PL27	23S rRNA pseudouridine(2605) synthase [Escherichia coli str. K-12 substr. MG1655]	14.09	1.04332	1.02283	0.979546	1.00824	1.01864	1.0138	84.36	46.51	291	32.6914	10.0229
611111785	FKBP-type peptidyl-prolyl cis-trans isomerase slyD [Escherichia coli 2-005-03_S1_C3]	37.24	#DIV/0!	#DIV/0!	#DIV/0!	0.965958	1.01861	1.05862	268.02	297.684	196	20.8557	5.04639
15804576;E3PBV4	50S ribosomal protein L7/L12 [Escherichia coli O157:H7 str. EDL933]	95.04	#DIV/0!	#DIV/0!	#DIV/0!	1.12929	1.01861	0.925212	1657.14	2011.59	121	12.2875	4.65283
15834295;E3PC79	single-stranded DNA-binding protein [Escherichia coli O157:H7 str. Sakai]	10.11	1.08472	1.02445	0.964909	1.1746	1.0185	0.870092	135.87	65.04	178	18.9632	5.57959
254596720	Pgm [Escherichia coli]	36	0.863301	1.03333	1.19595	0.888028	1.01836	1.15072	164.684	101.358	275	29.8187	5.17334
16130948;E3PJW7	fused heptose 7-phosphate kinase/heptose 1-phosphate adenyltransferase [Escherichia coli str. K-12 substr. MG1655]	40.46	1.0469	1.02995	0.963078	1.05239	1.01759	0.985137	356.733	317.721	477	51.0187	5.41455
15799712	ribonucleoside hydrolase RihC [Escherichia coli O157:H7 str. EDL933]	36.18	0.866395	1.0333	1.19165	1.13307	1.01755	0.901148	115.636	152.308	304	32.5768	5.60498
189339589	Chain A, Cryo-Em Structure Of Degp12OMP	58.93	1.01181	1.07028	1.08941	0.963972	1.01748	1.13218	845.195	854.748	448	46.8	7.88428
16130827;E3PIK1	phosphoglycerate kinase [Escherichia coli str. K-12 substr. MG1655]	94.32	0.931408	0.970528	1.02364	0.946085	1.01723	1.06835	5148.38	5334.74	387	41.0926	5.22412
74313038;E3PG56	outer membrane protein assembly complex subunit YfgL [Shigella sonnei Ss046]	28.57	1.04608	1.05275	1.0339	1.037	1.01721	0.98615	135.713	248.05	392	41.8313	4.90674
15804636;E3PC08	LexA repressor [Escherichia coli O157:H7 str. EDL933]	30.2	0.986553	1.00947	1.03481	1.03922	1.01692	0.981919	53.97	39.34	202	22.3439	6.7124
485670293;E3PME0	biotin sulfoxide reductase [Escherichia coli]	2.11	#DIV/0!	#DIV/0!	#DIV/0!	1.18357	1.01673	0.862		34.36	759	83.8804	5.80811
15802850;E3PE07	D-erythro-7,8-dihydroneopterin triphosphate 2'-epimerase [Escherichia coli O157:H7 str. EDL933]	34.17	0.777	0.991828	1.27542	0.900116	1.01667	1.12549	39.21	49.15	120	14.0734	7.06396
16128020	isoleucyl-tRNA synthetase [Escherichia coli str. K-12 substr. MG1655]	36.67	1.03444	1.03309	0.98522	1.00147	1.01617	1.01182	564.627	523.55	938	104.231	6.01123
15804757;E3PE36	ATPase [Escherichia coli O157:H7 str. EDL933]	17.65	1.01315	1.00969	0.995761	1.05649	1.01601	0.964998	57.66	54.16	153	16.8424	4.65283
9256952	Chain A, 2.1a X-Ray Structure Of Tolc: An Integral Outer Membrane Protein And Efflux Pump Component From Escherichia Coli	51.87	0.965321	0.989304	1.02399	0.988878	1.01593	1.0309	799.231	926.247	428	46.8325	5.36377
16129980	dTDP-4-dehydrorhamnose reductase subunit, NAD(P)-binding, of dTDP-L-rhamnose synthase [Escherichia coli str. K-12 substr. MG1655]	47.16	0.943486	0.984112	1.04395	0.962944	1.01572	1.05947	183.367	87.7624	299	32.6737	5.8208
486350913	fumarate hydratase class I, aerobic [Escherichia coli]	66.79	1.02223	0.869411	0.849799	1.08401	1.01546	0.939995	1072.08	1018.29	548	60.2616	6.55127
15803822;E3PKX9	DNA-directed RNA polymerase subunit alpha [Escherichia coli O157:H7 str. EDL933]	89.36	1.05415	0.972659	0.980285	1.01009	1.01545	0.944349	1665.59	1429.83	329	36.4892	5.05908
15803720;E3PK90	RNA-binding protein YhbY [Escherichia coli O157:H7 str. EDL933]	57.73	1.09179	1.04405	0.936888	1.07339	1.0153	0.949146	77.4357	54.1478	97	10.7771	9.37842
485714669	4-aminobutyrate aminotransferase [Escherichia coli]	71.6	0.940587	0.927686	0.985464	0.870964	1.01514	1.16955	916.069	809.036	426	45.6746	6.53662
387614134;E3PM54	cell division protein [Escherichia coli ETEC H10407]	36.55	1.02256	1.01236	0.951112	1.01903	1.015	0.994784	144.947	230.24	498	54.666	4.48779
15800192;E3PFS8	acridine efflux pump [Escherichia coli O157:H7 str. EDL933]	60.96	0.991715	1.03721	1.04458	1.01137	1.01488	1.01428	257.805	210.323	397	42.1711	7.98682
559164293	putative transport periplasmic protein, partial [Escherichia coli]	36.17	#DIV/0!	#DIV/0!	#DIV/0!	0.968343	1.01468	1.05147		44.35	47	5.29277	8.00146
545239069	NADH-quinone oxidoreductase subunit F [Escherichia coli]	51.91	0.982055	1.02676	1.03637	1.01531	1.01459	1.00274	563.215	504.154	445	49.276	7.10791
489111919	adenylate kinase [Citrobacter]	74.77	0.959716	1.05981	1.08155	0.965293	1.01442	1.04482	1346.15	1194.23	214	23.4742	6.02393
15803210;E3PH60	carbon storage regulator [Escherichia coli O157:H7 str. EDL933]	81.97	0.977242	1.05837	1.06805	1.03805	1.01411	0.993726	130.38	152.143	61	6.85165	8.6167
16129072;E3PJS2	respiratory NADH dehydrogenase 2/cupric reductase [Escherichia coli str. K-12 substr. MG1655]	36.87	1.03317	0.984194	0.968649	1.01307	1.01409	1.07399	372.971	329.01	434	47.3286	8.85107
90111281;E3PLX9	malate dehydrogenase, (decarboxylating, NAD-requiring) (malic enzyme) [Escherichia coli str. K-12 substr. MG1655]	66.55	0.995613	1.03711	1.04442	0.97191	1.01408	1.03359	715.725	843.857	565	63.1573	5.31299
10120675	Chain A, Crystal Structure Of Catalase Hpii From Escherichia Coli, His128asn Variant.	28.15	0.9095	1.00408	1.07249	0.912756	1.01408	1.10067	407.441	354.181	753	84.0874	5.8335
38704115;E3PHL5	D-arabinose 5-phosphate isomerase [Escherichia coli O157:H7 str. Sakai]	21.18	0.942945	1.0858	1.15054	1.082	1.01407	0.940451	86.74	36.12	321	34.0097	6.354
38704108;E3PGX5	phosphatidylserine synthase [Escherichia coli O157:H7 str. Sakai]	15.3	0.94476	1.00783	1.06587	0.950735	1.01406	1.07138	99.7569	106.806	451	52.7688	8.98291
16129261;E3PL60	gamma-Glu-gamma-aminobutyraldehyde dehydrogenase, NAD(P)H-dependent [Escherichia coli str. K-12 substr. MG1655]	5.05	0.884264	1.06908	1.20801	0.847657	1.01401	1.20038	73.76	125.21	495	53.3854	6.06201
15804448;E3PAZ6	DNA polymerase I [Escherichia coli O157:H7 str. EDL933]	27.91	1.00353	0.998172	0.999494	1.03736	1.01401	0.990297	521.687	408.468	928	103.082	5.57959
90111560;E3PKS6	conserved protein [Escherichia coli str. K-12 substr. MG1655]	63.64	1.03721	0.947058	0.918085	1.0665	1.01393	0.92022	146.886	244.927	132	14.9515	5.88428
16128084;E3PCE3	UDP-N-acetylmuramate:L-alanine ligase [Escherichia coli str. K-12 substr. MG1655]	8.96	1.17374	1.11579	0.949833	1.04898	1.01379	0.96978	46.89	27.68	491	53.5924	5.84619
16131573;E3PNQ4	membrane protein insertase [Escherichia coli str. K-12 substr. MG1655]	19.71	1.06182	1.07437	1.01098	0.973045	1.0133	1.05265	163.177	194.828	548	61.4864	7.98682
15803745;E3PKQ3	hypothetical protein Z4568 [Escherichia coli O157:H7 str. EDL933]	30.99	#DIV/0!	#DIV/0!	#DIV/0!	0.83098	1.01312	1.2234	84	132.72	284	32.4717	7.23975
16131215;E3PLE4	bacterioferritin, iron storage and detoxification protein [Escherichia coli str. K-12 substr. MG1655]	88.61	0.806154	1.00934	1.23364	0.860886	1.01301	1.15308	755.022	725.462	158	18.4833	4.80518
16132031;E3PE84	iron-sulfur cluster repair protein RIC [Escherichia coli str. K-12 substr. MG1655]	6.36	0.863194	1.01845	1.17889	1.04007	1.01283	0.977163	72.81	47.98	220	24.8666	5.35107
16131168;E3PKX2	16S rRNA m(5)C967 methyltransferase, SAM-dependent [Escherichia coli str. K-12 substr. MG1655]	27.74	0.846232	1.1563	1.36528	1.06325	1.01281	0.955843	102.526	84.44	429	48.317	7.51807
16129498;E3PM40	malonic semialdehyde reductase, NADPH-dependent; L-allo-threonine dehydrogenase, NAD(P)-dependent; also oxidizes L-serine, D-serine, D-threonine and 3-hydroxyisobutyrate [Escherichia coli str. K-12 substr. MG1655]	55.65	0.996153	1.05909	1.04193	0.996541	1.0127	1.01385	246.655	296.633	248	27.2318	5.99854
15804574;E3PBV2	50S ribosomal protein L1 [Escherichia coli O157:H7 str. EDL933]	82.05	1.02771	1.02393	0.991314	1.01066	1.01258	1.00249	3284.13	3199.6	234	24.7143	9.64209
447198749	Z-ring-associated protein [Escherichia coli]	11.43	1.31237	1.00748	0.76704	0.995234	1.01248	1.02084	34.7	43.1	105	12.0682	5.5542
15802709;E3PCU3	GTP cyclohydrolase I [Escherichia coli O157:H7 str. EDL933]	50.45	1.04181	1.01434	0.999269	0.972256	1.01229	1.00364	200.101	104.85	222	24.8149	7.32764
16131693;E3PAY5	proline dipeptidase [Escherichia coli str. K-12 substr. MG1655]	41.99	0.998692	0.966863	0.974106	1.02788	1.01227	0.988397	338.307	453.751	443	50.1443	5.98584
15804572;E3PBV0	transcription antitermination protein NusG [Escherichia coli O157:H7 str. EDL933]	81.77	1.01953	1.01056	0.983104	1.02097	1.01208	0.985543	437.5	466.203	181	20.5185	6.81494
E3PN33	DNA methylase M OS=Escherichia coli O78:H11 (strain H10407 / ETEC) GN=ETEC_3912 PE=4 SV=1 - [E3PN33_ECOH1]	3.31	#DIV/0!	#DIV/0!	#DIV/0!	0.942294	1.01207	1.07775			544	61.5843	5.31299
16131609;E3PNU0	5-methylaminomethyl-2-thiouridine modification at tRNA U34 [Escherichia coli str. K-12 substr. MG1655]	9.7	1.02326	1.0807	1.10365	0.989448	1.01205	1.02637	77.5348	78.79	629	69.4778	6.63916
E3PIM0	UPF0301 protein yqgE OS=Escherichia coli O78:H11 (strain H10407 / ETEC) GN=yqgE PE=3 SV=1 - [E3PIM0_ECOH1]	12.83	#DIV/0!	#DIV/0!	#DIV/0!	1.11784	1.01191	0.908361			187	20.6728	5.56689
447110277	purine biosynthesis protein purH [Escherichia coli]	51.61	0.905869	1.11162	1.22611	0.95365	1.01179	1.06462	748.676	614.776	529	57.3771	5.88428
445993301	phosphoglucosamine mutase [Escherichia coli]	47.19	0.967245	0.982527	1.0035	0.993154	1.01175	1.00417	493.625	596.783	445	47.4725	6.02393
30062641;E3PJS1	hypothetical protein S1192 [Shigella flexneri 2a str. 2457T]	71.67	0.929991	0.947221	1.01768	1.03059	1.01174	0.966328	61.37	53.89	180	21.2127	6.60986
15834432;E3PE70	30S ribosomal protein S18 [Escherichia coli O157:H7 str. Sakai]	57.33	1.01917	0.988545	1.00236	0.972065	1.01137	0.998458	522.809	449.015	75	8.98085	10.5942
15802068;E3PMN1	hypothetical protein Z2676 [Escherichia coli O157:H7 str. EDL933]	53.91	1.00038	1.05344	1.04829	1.02207	1.01133	1.00144	450.85	568.945	115	12.8705	4.75439
445972261	phosphopantothenoylcysteine decarboxylase [Escherichia coli]	33.03	1.0676	1.07412	1.01724	1.05007	1.01121	0.981729	213.683	301.928	551	58.7574	5.85889
566138770	ribonuclease E [Escherichia coli]	34.97	#DIV/0!	#DIV/0!	#DIV/0!	1.04267	1.01117	0.973136	558.599	464.806	1061	118.277	5.57959
658733741	UDP-N-acetylglucosamine diphosphorylase/glucosamine-1-phosphate N-acetyltransferase [Escherichia coli 6-175-07_S3_C2]	22.81	#DIV/0!	#DIV/0!	#DIV/0!	0.97282	1.01115	1.04299		137.37	456	49.1565	6.48096
15803481;E3PIL4	S-adenosylmethionine synthetase [Escherichia coli O157:H7 str. EDL933]	36.2	1.05348	0.991647	0.983039	1.03336	1.01109	0.969941	507.021	350.287	384	41.9252	5.26221
15803132;E3PGZ4	signal recognition particle protein [Escherichia coli O157:H7 str. EDL933]	46.8	1.02947	1.00348	1.00147	1.01427	1.01093	0.976405	249.87	312.695	453	49.7552	9.51025
26246132;E3PDD7	acetyl-CoA carboxylase carboxyltransferase subunit alpha [Escherichia coli CFT073]	57.99	0.989718	0.994707	1.00881	1.00844	1.01087	0.994642	937.487	838.161	319	35.2653	6.03662
16131636;E3PNX0	ATP-dependent RNA helicase [Escherichia coli str. K-12 substr. MG1655]	25.89	1.03922	1.00677	0.977396	0.995306	1.01077	0.976674	104.68	133.27	421	47.0965	7.6792
387611454;E3PIT5	lipid A export ATP-binding/permease [Escherichia coli ETEC H10407]	5.33	1.02631	0.931364	0.906731	1.02076	1.01039	0.993249	0		582	64.3896	8.54346
15800772;E3PIT2	30S ribosomal protein S1 [Escherichia coli O157:H7 str. EDL933]	77.02	#DIV/0!	#DIV/0!	#DIV/0!	1.10077	1.01032	0.920999	3509.38	3056.38	557	61.1207	4.98291
16128443;E3PFS4	maltose O-acetyltransferase [Escherichia coli str. K-12 substr. MG1655]	11.48	#DIV/0!	#DIV/0!	#DIV/0!	0.968475	1.01019	1.04667		67.95	183	20.0833	6.66846
485726021	membrane protein [Escherichia coli]	40.37	0.967419	1.08676	1.12243	0.915229	1.01016	1.10753	41.44	62.46	109	11.839	9.05615
16128187	prolyl-tRNA synthetase [Escherichia coli str. K-12 substr. MG1655]	46.15	1.03707	1.00423	0.984001	1.03649	1.00997	0.970948	742.552	798.25	572	63.6527	5.23682
16129153;E3PKH8	alanine racemase 2, PLP-binding [Escherichia coli str. K-12 substr. MG1655]	23.31	0.92078	0.99014	1.10586	0.894618	1.00997	1.11717	96.1105	88.0133	356	38.8199	7.04932
387614710;E3PBZ9	maltose transport system, substrate-binding protein [Escherichia coli ETEC H10407]	16.67	1.0273	1.12007	1.09421	0.897177	1.0098	1.27836	106.45	62.1367	396	43.3474	5.70654
152971176	transcriptional regulator RcsB [Klebsiella pneumoniae subsp. pneumoniae MGH 78578]	40.28	1.00915	1.10068	1.08979	0.997268	1.00953	1.01578	102.388	114.191	216	23.7048	6.81494
387612213;E3PNB1	putative phosphatase [Escherichia coli ETEC H10407]	20.72	0.997386	1.06099	1.06289	1.00807	1.00944	0.974587	52.25	55.05	222	24.3047	4.95752
16130123;E3PCX7	50S ribosomal subunit protein L25 [Escherichia coli str. K-12 substr. MG1655]	88.3	1.04908	0.99256	0.964657	1.06727	1.00942	0.948943	590.698	736.707	94	10.6867	9.59814
16128509;E3PGF7	peptidyl-prolyl cis-trans isomerase B (rotamase B) [Escherichia coli str. K-12 substr. MG1655]	62.8	1.07147	0.907086	0.928645	1.06154	1.00904	0.943097	558.448	531.34	164	18.1419	5.79541
445958248	hypothetical protein [Escherichia coli]	48.75	1.00184	1.01125	1.00856	0.988921	1.00892	1.02374	62.37	96.5933	80	8.8126	8.54346
585361828	PTS system galactitol-specific transporter subunit IIA [Escherichia coli]	52.67	0.934657	1.09613	1.17178	0.954467	1.00868	1.06045	371.621	400.65	150	16.9968	5.0083
387611850;E3PL46	exoribonuclease II [Escherichia coli ETEC H10407]	27.64	0.94194	0.99731	1.0579	1.09914	1.00867	0.920854	239.495	221.113	644	72.4443	5.68115
447008671	50S ribosomal protein L11 [Escherichia coli]	52.11	1.06446	1.04347	0.979474	1.03648	1.00795	0.975832	986.486	938.303	142	14.8649	9.74463
485678207	L-cysteine desulfhydrase [Escherichia coli]	92.78	1.08478	0.978678	0.901439	1.08765	1.00757	0.962591	6618.04	6153.64	471	52.7656	6.12549
555592643	malate dehydrogenase [Escherichia coli]	98.72	0.981766	0.988832	1.01169	0.997398	1.00755	1.04	6541.21	6723.34	312	32.3153	7.23975
16128297;E3PEN9	betaine aldehyde dehydrogenase, NAD-dependent [Escherichia coli str. K-12 substr. MG1655]	2.45	1.02728	0.976746	0.950017	0.99488	1.00739	1.01606	21.65	33.29	490	52.8778	5.31299
446061065	malate synthase [Escherichia coli]	71.48	0.851138	0.961231	1.12414	0.913412	1.00724	1.18291	2253.29	2192.41	533	60.2336	5.77002
608738680	CysB family transcriptional regulator [Escherichia coli O26:H11 str. 2009C-4760]	19.75	1.02572	0.946724	0.92222	0.985973	1.00716	1.02501	21.63	73.3	324	36.1269	7.75244
585357942	pyruvate dehydrogenase [Escherichia coli]	53.17	0.951768	0.984313	1.00229	1.00659	1.0071	1.00396	1997.5	1611.67	630	66.0408	5.17334
16128189;E3PDE9	predicted outer membrane protein, signal [Escherichia coli str. K-12 substr. MG1655]	61.19	1.03815	0.971906	0.941589	1.02876	1.007	0.986277	110.99	110.1	134	14.1542	9.12939
607748124	bifunctional glyoxylate/hydroxypyruvate reductase A [Escherichia coli O123:H11 str. 2009C-3307]	24.68	#DIV/0!	#DIV/0!	#DIV/0!	0.932022	1.00691	1.08408	40.07	22.91	312	35.2912	6.80029
16130839;E3PIL2	biosynthetic arginine decarboxylase, PLP-binding [Escherichia coli str. K-12 substr. MG1655]	33.43	1.00798	0.996569	1.03834	1.00623	1.00669	1.01544	148.055	221.329	658	73.8514	4.94482
170022175;E3PNY9	putative protoheme IX biogenesis protein [Escherichia coli ATCC 8739]	17.84	1.12399	1.00341	0.891978	1.01392	1.00664	0.987166	64.44	75.69	398	45.1978	8.17725
386615270;E3PGV4	pyridoxal phosphate biosynthetic protein PdxJ [Escherichia coli UMNK88]	41.98	1.0406	1.01498	0.935809	1.02904	1.0066	1.00365	143.867	91.8169	243	26.3816	5.94775
15800346;E3PGP0	D-alanyl-D-alanine carboxypeptidase [Escherichia coli O157:H7 str. EDL933]	49.88	0.982893	1.00994	1.02639	1.04265	1.00658	0.977749	248.872	235.178	403	44.4157	8.27979
485764374	transaldolase [Escherichia coli]	91.8	#DIV/0!	#DIV/0!	#DIV/0!	0.894497	1.00648	1.12907	2478.79	2245.57	317	35.1843	5.21143
446814384	hydrolase [Escherichia]	17.02	0.863923	1.0364	1.19865	0.959147	1.00648	1.05297	0	0	188	20.5957	5.85889
446017842	acetate kinase [Escherichia coli]	85.5	0.998352	0.998198	0.985074	1.05057	1.00642	0.957246	1096.44	1245.56	400	43.2631	6.37939
15803855;E3PLF0	30S ribosomal protein S12 [Escherichia coli O157:H7 str. EDL933]	61.29	0.985279	0.976392	1.00043	0.990963	1.00638	1.00777	567.283	627.946	124	13.7285	10.8726
15800771;E3PIT1	cytidylate kinase [Escherichia coli O157:H7 str. EDL933]	54.19	0.965319	0.997904	1.06496	1.02064	1.00604	0.980863	228.733	271.04	227	24.7311	5.84619
161486075	2-hydroxyacid dehydrogenase [Escherichia coli CFT073]	32.1	0.955138	0.93458	0.957374	0.961784	1.00582	1.00685	258.142	219.077	324	35.3731	5.8208
15800563;E3PI41	glutamine ABC transporter periplasmic protein [Escherichia coli O157:H7 str. EDL933]	80.65	1.12761	1.00368	0.889362	1.05801	1.00572	0.900786	622.408	578.032	248	27.1732	8.51416
170081900;E3PDY7	NADH dehydrogenase subunit G [Escherichia coli str. K-12 substr. DH10B]	43.3	0.926133	0.918185	0.990595	0.949127	1.00561	1.06316	964.964	1031.16	910	100.48	6.25244
15804185;E3PN06	hypothetical protein Z5069 [Escherichia coli O157:H7 str. EDL933]	33.8	1.09609	1.03337	0.988465	0.951121	1.00554	1.03571	82.04	93.95	287	33.1383	5.12256
655915290	ATP synthase F0F1 subunit beta [Escherichia coli]	95.87	#DIV/0!	#DIV/0!	#DIV/0!	0.960509	1.00541	1.03848		3629.38	460	50.2928	5.03369
215489665;E3PF86	hypothetical protein E2348C_4650 [Escherichia coli O127:H6 str. E2348/69]	12.29	1.03266	0.988386	0.952241	1.06184	1.00521	0.925757	289.741	249.385	716	77.2592	8.70459
170082701;E3PK76	polynucleotide phosphorylase/polyadenylase [Escherichia coli str. K-12 substr. DH10B]	55.31	0.992832	0.98366	0.991006	0.991919	1.00509	0.99412	981.496	767.247	734	79.7966	5.52881
16131412;E3PMD0	dipeptide transporter [Escherichia coli str. K-12 substr. MG1655]	24.25	0.925973	1.02283	1.05299	0.975648	1.00505	1.03887	136.32	125.238	334	37.5365	8.85107
15831600;E3PML4	tyrosyl-tRNA synthetase [Escherichia coli O157:H7 str. Sakai]	59.91	#DIV/0!	#DIV/0!	#DIV/0!	0.956952	1.00504	1.05387	149.045	125.587	424	47.4971	5.80811
16129030;E3PJN1	conserved protein, UPF0502 family [Escherichia coli str. K-12 substr. MG1655]	70.7	1.08741	0.990273	0.876625	0.989581	1.00502	0.990738	159.96	90.1378	215	24.1622	5.05908
16129056;E3PJQ7	3-oxoacyl-[acyl-carrier-protein] reductase [Escherichia coli str. K-12 substr. MG1655]	68.85	1.16994	0.973841	0.894956	1.02526	1.005	0.983622	818.026	872.129	244	25.5442	7.41553
152970935	arginyl-tRNA synthetase [Klebsiella pneumoniae subsp. pneumoniae MGH 78578]	13.86	0.988115	1.03991	1.05154	1.02527	1.0049	0.983509	47.64	53.6767	577	64.2017	5.61768
489109116	MULTISPECIES: transaldolase [Citrobacter]	53.94	#DIV/0!	#DIV/0!	#DIV/0!	1.16394	1.00489	0.86633		1542.15	317	35.0692	5.2876
157160646;E3PJT3	NAD-dependent deacetylase [Escherichia coli HS]	20.07	1.0181	1.06583	1.04601	1.03511	1.00482	0.958516	50.38	73.35	279	31.4442	7.92822
585327362	30S ribosomal protein S4 [Escherichia coli]	72.33	0.971421	0.991965	1.04155	0.971186	1.00479	1.04556	1882.94	1845.49	206	23.4356	10.1108
15799851;E3PDC1	30S ribosomal protein S2 [Escherichia coli O157:H7 str. EDL933]	90.87	1.0251	1.01894	0.969284	1.0156	1.00479	1.00838	2147.3	2187.43	241	26.7268	7.13721
15802782;E3PDT6	ribonucleotide-diphosphate reductase subunit beta [Escherichia coli O157:H7 str. EDL933]	24.73	1.01319	1.07475	1.12255	0.949642	1.00478	1.06553	62.3133	40.94	376	43.4897	4.80518
15833385;E3PKV0	50S ribosomal protein L11 methyltransferase [Escherichia coli O157:H7 str. Sakai]	6.14	1.04238	1.10678	1.0609	1.00739	1.00452	1.00059	80.56	91.8	293	31.8569	4.4751
387614926;E3PE25	fumarate reductase flavoprotein subunit [Escherichia coli ETEC H10407]	44.85	1.06991	1.0005	0.948318	1.01757	1.00437	0.961521	342.467	509.117	602	65.9457	6.27783
545298003	alanine racemase, biosynthetic [Escherichia coli]	5.01	#DIV/0!	#DIV/0!	#DIV/0!	0.953106	1.00432	1.05737		19	359	39.1922	7.09326
15803763;E3PKS2	stringent starvation protein A [Escherichia coli O157:H7 str. EDL933]	40.09	0.976979	1.03579	1.05727	0.9775	1.00431	1.0457	347.54	244.92	212	24.2894	5.33838
15803128;E3PGZ0	50S ribosomal protein L19 [Escherichia coli O157:H7 str. EDL933]	75.65	1.0188	0.997592	0.959999	1.02648	1.00422	0.968307	1004.44	1123.94	115	13.1252	10.6235
387610491;E3PBA4	chaperone protein DnaJ (heat shock protein J) [Escherichia coli ETEC H10407]	22.07	0.986909	0.982088	1.00789	1.00359	1.00414	1.00399	78.85	18.22	376	41.0465	7.84033
446554031	arginine ABC transporter ATP-binding protein [Escherichia coli]	8.71	#DIV/0!	#DIV/0!	#DIV/0!	0.958986	1.00409	1.05065		19.92	241	26.6249	6.88818
16131280;E3PLL0	phosphoenolpyruvate carboxykinase [Escherichia coli str. K-12 substr. MG1655]	81.3	#DIV/0!	#DIV/0!	#DIV/0!	1.07454	1.00406	0.956641	2158.07	2118.6	540	59.606	5.70654
15803333;E3PHW8	hypothetical protein Z4128 [Escherichia coli O157:H7 str. EDL933]	10.88	0.932554	0.969707	1.03898	1.03812	1.00391	0.970378	57.55	56.19	147	15.9303	6.55127
90111310;E3PML9	DNA-binding transcriptional activator [Escherichia coli str. K-12 substr. MG1655]	22.22	1.06758	1.11823	1.04658	1.03542	1.00384	0.97284	46.2991	25.05	144	16.3429	7.13721
251783794;E3PDL5	peptidase D [Escherichia coli BL21(DE3)]	52.78	#DIV/0!	#DIV/0!	#DIV/0!	0.924463	1.00381	1.08957	793.663	635.028	485	52.8692	5.51611
15804361;E3PNW1	branched-chain amino acid aminotransferase [Escherichia coli O157:H7 str. EDL933]	3.56	0.959218	1.01567	1.05797	0.975809	1.00381	1.03224	62.74	42.6	309	34.0721	5.8208
15799829;E3PCJ5	RNA polymerase-binding transcription factor [Escherichia coli O157:H7 str. EDL933]	80.79	0.941245	0.931045	0.992056	0.993388	1.00367	1.01994	84.04	195.425	151	17.5167	5.12256
485890319	capsular synthesis regulator component B [Escherichia coli]	50.46	0.991996	1.06058	1.05664	0.909102	1.00359	1.03657	145.16	142.674	216	23.5267	7.47412
545249446	oxidoreductase, Zn-dependent and NAD(P)-binding [Escherichia coli]	38.89	#DIV/0!	#DIV/0!	#DIV/0!	0.999947	1.00329	1.00681	230.897	237.891	324	34.7179	5.90967
16131574;E3PNQ5	GTPase required for 5-methylaminomethyl-2-thiouridine modification at tRNA U34 [Escherichia coli str. K-12 substr. MG1655]	13.66	1.01211	0.940765	0.885774	1.03035	1.00264	0.995327	81.4367	133.23	454	49.2006	5.021
2995439	GTPase [Escherichia coli]	41.29	1.04121	0.981618	0.968317	1.04417	1.0025	0.96028	773.283	738.467	591	65.3655	5.26221
15804378;E3PNX7	UDP-N-acetyl-D-mannosamine dehydrogenase [Escherichia coli O157:H7 str. EDL933]	12.86	1.01544	1.02304	0.95149	1.03466	1.00231	0.972074	80.48	58.58	420	45.8096	5.38916
651775284	enhancing lycopene biosynthesis protein 2 [Escherichia coli 2-210-07_S1_C3]	63.13	#DIV/0!	#DIV/0!	#DIV/0!	1.07767	1.00208	0.933061		300.295	217	23.0248	4.729
16128769;E3PI31	predicted dehydrogenase [Escherichia coli str. K-12 substr. MG1655]	10.8	1.11202	1.00814	0.905828	1.00979	1.00192	0.995625	114.81	118.13	361	38.8723	6.43018
30063872;E3PFY8	uracil phosphoribosyltransferase [Shigella flexneri 2a str. 2457T]	91.83	1.03954	0.993578	0.942048	1.06567	1.0017	0.925981	1593.91	1612.64	208	22.519	5.46533
15803840;E3PKZ7	50S ribosomal protein L16 [Escherichia coli O157:H7 str. EDL933]	63.24	1.04337	0.966963	0.948096	1.04726	1.00168	0.940319	840.312	909.389	136	15.2715	11.2241
445968426;E3PJW9	MULTISPECIES: hypothetical protein [Enterobacteriaceae]	5.08	#DIV/0!	#DIV/0!	#DIV/0!	0.941462	1.00148	1.06741		30.08	433	48.3589	6.12549
387615146;E3PFF7	peptide chain release factor 3 [Escherichia coli ETEC H10407]	36.74	1.00826	1.00235	0.960132	1.03906	1.00142	1.00851	336.432	349.59	528	59.3062	5.97314
E3PD47	Putative uncharacterized protein OS=Escherichia coli O78:H11 (strain H10407 / ETEC) GN=ETEC_4436 PE=4 SV=1 - [E3PD47_ECOH1]	14.47	#DIV/0!	#DIV/0!	#DIV/0!	1.03893	1.00139	0.967193			76	8.54427	8.48486
15832800;E3PH53	transcriptional repressor MprA [Escherichia coli O157:H7 str. Sakai]	63.64	1.02558	1.03955	0.966353	1.02241	1.00132	1.03378	337.203	361.855	176	20.5503	6.21436
E3PBP6	ATP phosphoribosyltransferase OS=Escherichia coli O78:H11 (strain H10407 / ETEC) GN=hisG PE=3 SV=1 - [E3PBP6_ECOH1]	10.03	#DIV/0!	#DIV/0!	#DIV/0!	0.945035	1.00128	1.06317			299	33.3454	5.63037
15804352;E3PNV1	ribokinase [Escherichia coli O157:H7 str. EDL933]	35.6	0.9752	1.07448	1.10089	0.925826	1.00114	1.08507	140.73	113.27	309	32.2709	5.08447
486028922	ACT domain protein [Escherichia coli]	4.45	#DIV/0!	#DIV/0!	#DIV/0!	1.01664	1.00114	0.988142		39.24	449	50.1626	6.7124
16128291;E3PEN4	predicted oxidoreductase [Escherichia coli str. K-12 substr. MG1655]	10.88	0.999829	0.921737	0.921129	0.979397	1.00097	1.02556	37.09		239	25.9873	7.56201
15803829;E3PKY6	50S ribosomal protein L30 [Escherichia coli O157:H7 str. EDL933]	94.92	1.01011	0.989856	0.987304	0.996273	1.00022	0.983708	294.676	298.65	59	6.53765	10.9604
660079008	glutamate-1-semialdehyde-2,1-aminomutase [Escherichia coli 5-366-08_S3_C3]	37.56	#DIV/0!	#DIV/0!	#DIV/0!	1.05141	1.00001	0.954395		408.657	426	45.3394	4.94482
387613839;E3PK59	lipoprotein [Escherichia coli ETEC H10407]	1.47	1.06086	1.10382	1.03963	1.00251	0.999974	1.00091	51.43	40.94	678	72.794	5.41455
15804336;E3PNT5	ATP synthase F0F1 subunit B [Escherichia coli O157:H7 str. EDL933]	60.26	1.04493	1.02598	1.03119	1.04473	0.999842	0.963915	429.03	505.478	156	17.2533	6.23975
16128405;E3PFN7	1-deoxyxylulose-5-phosphate synthase, thiamine-requiring, FAD-requiring [Escherichia coli str. K-12 substr. MG1655]	6.61	0.932155	1.0253	1.09901	0.997394	0.99975	1.00582	61.63	91.4758	620	67.5738	6.62451
15802863;E3PE21	acetyl-CoA carboxylase subunit beta [Escherichia coli O157:H7 str. EDL933]	50.33	0.994524	0.992998	0.972582	0.985787	0.999676	1.02081	295.442	237.513	304	33.3001	7.6792
15803119;E3PGY1	outer membrane protein assembly complex subunit YfiO [Escherichia coli O157:H7 str. EDL933]	58.78	1.00633	1.04534	1.00145	1.03136	0.999416	0.994565	341.893	294.786	245	27.8118	6.59521
586796661	50S ribosomal protein L18 [Escherichia coli]	67.52	1.0804	0.993904	0.931728	1.04492	0.999386	0.937582	779.972	820.299	117	12.7429	10.5796
16762214;E3PNX1	thioredoxin [Salmonella enterica subsp. enterica serovar Typhi str. CT18]	78.9	1.09985	0.980027	0.943719	1.05906	0.999201	0.928289	439.337	340.732	109	11.7991	4.88135
16130403;E3PFW8	dihydrodipicolinate synthase [Escherichia coli str. K-12 substr. MG1655]	33.22	1.00993	0.952959	0.966828	1.00565	0.999097	0.97541	209.895	108.835	292	31.2501	6.44287
49176286;E3PIK9	transketolase 1, thiamin-binding [Escherichia coli str. K-12 substr. MG1655]	63.35	#DIV/0!	#DIV/0!	#DIV/0!	0.953995	0.999038	1.05083	1841.76	1662.7	663	72.1659	5.66846
16130169;E3PDT5	ribonucleoside-diphosphate reductase 1, alpha subunit [Escherichia coli str. K-12 substr. MG1655]	39.82	1.02299	1.01536	0.9943	1.00713	0.99903	1.00209	322.174	304.127	761	85.7212	6.17627
15801162;E3PJK8	hypothetical protein Z1679 [Escherichia coli O157:H7 str. EDL933]	5.65	#DIV/0!	#DIV/0!	#DIV/0!	1.08045	0.999008	0.927814		48.63	177	18.8686	5.71924
16130152;E3PDR7	outer membrane porin protein C [Escherichia coli str. K-12 substr. MG1655]	27.52	1.10535	0.978059	0.893963	1.04818	0.998834	0.908198	68.03	119.072	367	40.3434	4.81787
387611556;E3PJI3	putative sodium/proline symporter [Escherichia coli ETEC H10407]	2.99	0.993496	1.01827	1.02408	1.00874	0.998713	0.993476	24.7	40.83	502	54.3386	8.51416
26250051;E3PLP2	gluconate utilization system GNT-I transcriptional repressor [Escherichia coli CFT073]	5.74	1.11103	1.1548	1.03853	0.938434	0.998497	1.06767	66.94	63.94	331	36.3988	6.88818
15799804;E3PCH0	S-adenosylmethionine decarboxylase [Escherichia coli O157:H7 str. EDL933]	43.56	1.00518	1.05079	1.0563	0.968395	0.998289	1.01279	222.763	227.245	264	30.3651	5.38916
15829953;E3PGR9	(dimethylallyl)adenosine tRNA methylthiotransferase [Escherichia coli O157:H7 str. Sakai]	41.35	1.01061	1.04148	0.996496	1.02085	0.998276	0.977541	377.353	236.289	474	53.6291	5.33838
15804295;E3PNP9	DNA polymerase III subunit beta [Escherichia coli O157:H7 str. EDL933]	19.67	0.998215	0.904043	0.93276	1.06211	0.998208	0.971961	101.28	81.0567	366	40.5607	5.38916
15832425;E3PDZ1	NADH dehydrogenase subunit B [Escherichia coli O157:H7 str. Sakai]	38.64	0.997187	0.972698	1.02236	1.00386	0.998072	1.01185	117.29	213.746	220	25.0394	5.74463
16131597;E3PNS8	L-glutamine:D-fructose-6-phosphate aminotransferase [Escherichia coli str. K-12 substr. MG1655]	65.19	1.1145	0.947942	0.854628	0.925703	0.997948	1.02784	677.856	867.225	609	66.8526	5.87158
545235423	phosphate acetyltransferase [Escherichia coli]	60.36	1	1.01083	1.02634	0.989312	0.997514	1.021	1690.68	1865.85	714	77.164	5.5415
15804366;E3PNW6	peptidyl-prolyl cis-trans isomerase C [Escherichia coli O157:H7 str. EDL933]	45.16	1.01977	0.926671	0.976764	1.00932	0.997358	0.974632	75.59	91.4357	93	10.2255	9.14404
387612354;E3PAG9	aspartyl-tRNA synthetase [Escherichia coli ETEC H10407]	70.68	0.995973	1.06888	1.06958	0.884795	0.997301	1.06684	576.541	505.607	590	65.9147	5.78271
585350741	DNA starvation/stationary phase protection protein Dps [Escherichia coli]	95.21	0.921166	0.901757	0.983304	0.972357	0.997165	1.02905	1900.47	1790.22	167	18.6828	6.39209
387614523;E3PAW6	haloacid dehalogenase-like hydrolase [Escherichia coli ETEC H10407]	16.17	1.02664	0.975829	0.949717	1.06284	0.997138	0.941417	61.68	59.12	266	29.7188	5.47803
387614226;E3PME8	glycine-tRNA synthetase, beta subunit [Escherichia coli ETEC H10407]	51.96	0.981406	0.984738	1.00703	0.993913	0.997026	0.990627	813.6	746.658	689	76.766	5.40186
486024921	chaperone protein DnaK [Escherichia coli]	52.51	1.00568	0.966454	0.972798	0.958649	0.996839	1.00611	3288.76	2986.93	638	69.0725	4.99561
16128899	aminopeptidase N [Escherichia coli str. K-12 substr. MG1655]	34.83	0.960326	1.02084	1.02907	0.984334	0.996695	1.01401	324.54	415.522	870	98.8567	5.31299
16131647;E3PNY1	TDP-4-oxo-6-deoxy-D-glucose transaminase [Escherichia coli str. K-12 substr. MG1655]	13.03	0.993148	0.995995	1.00203	0.943542	0.996678	1.05996	110.8	112.37	376	41.8741	6.13818
387612805;E3PDT2	DNA gyrase subunit A [Escherichia coli ETEC H10407]	34.86	#DIV/0!	#DIV/0!	#DIV/0!	0.962494	0.996543	1.03895	507.139	538.458	875	96.9174	5.19873
15804333;E3PNT2	ATP synthase F0F1 subunit gamma [Escherichia coli O157:H7 str. EDL933]	61.32	1.04302	0.956824	0.98348	0.981795	0.996507	1.00665	554.497	431.085	287	31.5573	8.76318
611065928	ADP-glyceromanno-heptose 6-epimerase [Escherichia coli 1-182-04_S3_C3]	57.1	1.01382	0.993554	0.947886	1.03197	0.996501	0.971197	562.297	520.429	310	34.8702	4.97021
387610969;E3PFR0	queuosine biosynthesis protein [Escherichia coli ETEC H10407]	20.35	0.961614	1.00351	1.0427	1.06556	0.996302	0.938225	70.09	56.12	231	25.4368	6.06201
611080530	chromosomal replication initiator protein DnaA [Escherichia coli 1-250-04_S3_C1]	15.2	0.99648	1.10484	1.10782	0.958443	0.99616	1.04137	0	43.3367	467	52.5183	8.80713
222157293	ribosomal large subunit pseudouridine synthase D [Escherichia coli LF82]	28.53	1.02311	1.11035	1.08436	0.961123	0.996066	1.06683	70.69	97.15	326	37.0852	6.7124
16131835	phosphoribosylglycinamide synthetase phosphoribosylamine-glycine ligase [Escherichia coli str. K-12 substr. MG1655]	26.57	0.980644	0.981782	0.987175	1.01873	0.99597	0.95406	155.041	122.29	429	45.9112	5.08447
E3PNZ2	Porphobilinogen deaminase OS=Escherichia coli O78:H11 (strain H10407 / ETEC) GN=hemC PE=3 SV=1 - [E3PNZ2_ECOH1]	5.11	#DIV/0!	#DIV/0!	#DIV/0!	1.06357	0.995769	0.939477			313	33.8308	5.46533
15804527;E3PB68	50S ribosomal protein L31 [Escherichia coli O157:H7 str. EDL933]	78.57	0.952385	0.997187	1.02242	0.97958	0.995311	1.01018	571.587	530.651	70	7.86592	9.31982
15804335;E3PNT4	ATP synthase F0F1 subunit delta [Escherichia coli O157:H7 str. EDL933]	61.58	1.02241	0.979087	0.984494	1.00794	0.995126	1.00024	698.3	766.06	177	19.32	5.021
16130963	RNA polymerase, sigma 70 (sigma D) factor [Escherichia coli str. K-12 substr. MG1655]	31.81	0.998822	1.01479	1.02202	1.02157	0.994974	0.97703	134.21	288.582	613	70.2192	4.79248
481023795;E3PI02	MULTISPECIES: adenosylmethionine--8-amino-7-oxononanoate aminotransferase [Enterobacteriaceae]	4.66	#DIV/0!	#DIV/0!	#DIV/0!	0.953955	0.994788	1.0464		26.35	429	47.3045	5.85889
387612340;E3PAF5	glucose 6-phosphate 1-dehydrogenase [Escherichia coli ETEC H10407]	33.4	1.00927	1.01304	0.981241	0.991249	0.994603	1.00344	253.251	241.989	491	55.6533	5.64307
E3PMD1	Dipeptide ABC transporter, ATP-binding protein OS=Escherichia coli O78:H11 (strain H10407 / ETEC) GN=ETEC_3786 PE=3 SV=1 - [E3PMD1_ECOH1]	9.48	#DIV/0!	#DIV/0!	#DIV/0!	0.915158	0.994547	1.0905			327	35.8214	6.62451
E3PEY6	Putative aminotransferase OS=Escherichia coli O78:H11 (strain H10407 / ETEC) GN=ETEC_2498 PE=4 SV=1 - [E3PEY6_ECOH1]	4.13	#DIV/0!	#DIV/0!	#DIV/0!	1.02882	0.9944	0.969875			412	46.1867	7.86963
611076552	elongation factor Tu GTP binding domain protein, partial [Escherichia coli 1-250-04_S3_C1]	93.72	1.17129	0.975223	0.831917	1.07766	0.994133	0.925674	11809.7	12896.9	239	26.4136	4.90674
16131079;E3PK99	UDP-N-acetylglucosamine 1-carboxyvinyltransferase [Escherichia coli str. K-12 substr. MG1655]	26.01	1.04748	1.01151	0.980617	1.02754	0.994104	1.01557	178.41	37.64	419	44.7895	6.16357
15804330	bifunctional N-acetylglucosamine-1-phosphate uridyltransferase/glucosamine-1-phosphate acetyltransferase [Escherichia coli O157:H7 str. EDL933]	40.57	1.09561	1.0805	0.985392	0.956117	0.994042	1.04325	177.87	132.95	456	49.1551	6.66846
15803765;E3PKS4	50S ribosomal protein L13 [Escherichia coli O157:H7 str. EDL933]	78.87	1.00276	0.963509	0.959168	1.02438	0.993626	0.975974	556.434	615.319	142	16.0085	9.90576
15803839;E3PKZ6	50S ribosomal protein L29 [Escherichia coli O157:H7 str. EDL933]	76.19	1.01792	1.02209	0.998108	0.984541	0.992965	1.00005	1302.97	1264.2	63	7.26898	9.99365
15804792;E3PE71	50S ribosomal protein L9 [Escherichia coli O157:H7 str. EDL933]	96.64	1.00279	0.993612	0.976471	1.03537	0.992812	0.973338	2201.88	2270.48	149	15.7595	6.58057
15803918;E3PLM0	DNA uptake protein [Escherichia coli O157:H7 str. EDL933]	12.04	0.975674	1.00571	1.04046	1.0427	0.992801	0.960582	149.847	141.263	191	20.9843	4.64014
545284806	acidic protein MsyB [Escherichia coli]	31.45	0.779684	0.833295	1.06787	0.958522	0.992756	1.03929	58.9	66.16	124	14.2643	3.81494
126030463	Chain A, Complex Seca:atp From Escherichia Coli	35.64	#DIV/0!	#DIV/0!	#DIV/0!	1.02084	0.992745	0.975837	340.442	232.966	853	96.206	5.37646
447136597	2-amino-3-ketobutyrate CoA ligase [Escherichia]	51.76	0.967366	0.87828	0.952924	1.03647	0.992729	0.960859	541.687	676.119	398	43.0878	5.97314
16129341;E3PLB1	fermentative D-lactate dehydrogenase, NAD-dependent [Escherichia coli str. K-12 substr. MG1655]	40.43	0.982119	0.991059	1.01547	0.975585	0.992647	1.03036	180.34	143.28	329	36.5114	5.43994
16128111;E3PCG8	bifunctional aconitate hydratase 2/2-methylisocitrate dehydratase [Escherichia coli str. K-12 substr. MG1655]	68.09	#DIV/0!	#DIV/0!	#DIV/0!	1.02284	0.992626	0.973809	2397.78	2839.45	865	93.439	5.40186
90111692;E3PDA2	conserved protein [Escherichia coli str. K-12 substr. MG1655]	69.23	1.01772	0.979933	0.972082	0.952138	0.992598	1.06565	270.24	294.98	117	11.9508	5.78271
500022918	tRNA (guanine-1-)-methyltransferase, partial [Escherichia coli]	12.61	#DIV/0!	#DIV/0!	#DIV/0!	0.992844	0.992582	1.00318		24.51	119	13.2248	9.64209
16130848;E3PIL9	glutathione synthetase [Escherichia coli str. K-12 substr. MG1655]	54.43	1.03555	1.05133	1.00123	1.00603	0.992228	0.993884	226.483	76.7233	316	35.5383	5.22412
E3PDF4	2,5-diketo-D-gluconic acid reductase B OS=Escherichia coli O78:H11 (strain H10407 / ETEC) GN=ETEC_0197 PE=4 SV=1 - [E3PDF4_ECOH1]	8.99	#DIV/0!	#DIV/0!	#DIV/0!	0.960625	0.992146	1.03637			267	29.4934	5.52881
446841887	serine hydroxymethyltransferase [Escherichia coli]	65.95	1.02327	0.979917	0.991887	1.04209	0.992131	0.952346	2685.46	2677.39	417	45.254	6.48096
15800747;E3PIQ5	translation initiation factor IF-1 [Escherichia coli O157:H7 str. EDL933]	77.78	0.997099	0.985489	0.999524	0.99875	0.992055	1.00485	327.28	477.991	72	8.24432	9.24658
157159292	peptidase PmbA [Escherichia coli E24377A]	47.98	0.996018	0.959827	0.962864	1.00992	0.992033	0.985678	301.141	126.26	446	47.9532	5.60498
15802055;E3PML8	hypothetical protein Z2655 [Escherichia coli O157:H7 str. EDL933]	70.32	0.971644	0.962059	1.00046	0.952861	0.991947	0.987611	278.635	273.623	155	15.5921	9.30518
16128048;E3PCA8	LPS assembly OM complex LptDE, beta-barrel component [Escherichia coli str. K-12 substr. MG1655]	8.67	1.03326	1.01988	0.997411	1.0476	0.991893	0.938023	128.707	101.223	784	89.6152	5.13525
15800431;E3PHB5	dihydrolipoamide succinyltransferase [Escherichia coli O157:H7 str. EDL933]	61.73	1.02723	0.957752	0.933843	1.02674	0.991885	0.938617	1379.71	1331.8	405	43.984	5.80811
15799684;E3PB94	threonine synthase [Escherichia coli O157:H7 str. EDL933]	36.45	0.989364	1.0035	1.01755	0.969185	0.9917	1.06386	220.944	193.15	428	47.0542	5.40186
486404219	copper homeostasis protein CutC [Escherichia coli]	4.84	#DIV/0!	#DIV/0!	#DIV/0!	1.04703	0.991601	0.950323		0	248	26.5814	6.34131
571160203	Chaperone protein DnaK [Escherichia coli ISC56]	34.58	#DIV/0!	#DIV/0!	#DIV/0!	1.05843	0.991555	0.94005	1177.52	1212.76	454	49.2081	4.86865
387612710;E3PCS3	beta-glucosidase [Escherichia coli ETEC H10407]	5.62	1.08102	0.921175	0.851428	0.96909	0.991394	1.02654	31.09	22.64	765	83.4195	6.21436
505398004	elongation factor Ts [Raoultella ornithinolytica]	51.94	#DIV/0!	#DIV/0!	#DIV/0!	1.05407	0.991362	0.943754		1704.17	283	30.3388	5.2749
387614949;E3PE48	23S rRNA (guanosine-2'-O-)-methyltransferase [Escherichia coli ETEC H10407]	19.34	#DIV/0!	#DIV/0!	#DIV/0!	1.04589	0.991164	1.00414		116.903	243	26.5219	6.63916
15803845;E3PL02	50S ribosomal protein L23 [Escherichia coli O157:H7 str. EDL933]	74	1.11395	0.990135	0.893712	1.12896	0.991112	0.894633	1072.48	1096.03	100	11.1922	9.93506
90111419;E3PEV4	N5-glutamine methyltransferase [Escherichia coli str. K-12 substr. MG1655]	16.45	0.960565	0.992694	1.0657	0.935505	0.99072	1.07283	158.67	74.5391	310	34.9795	4.76709
15803038;E3PG59	4-hydroxy-3-methylbut-2-en-1-yl diphosphate synthase [Escherichia coli O157:H7 str. EDL933]	32.53	0.955035	0.967759	0.996607	1.03459	0.990689	1.02109	251.247	228	372	40.6584	6.21436
446660863	hypothetical protein [Escherichia coli]	32.68	#DIV/0!	#DIV/0!	#DIV/0!	0.94746	0.990581	1.04912		0	153	17.2488	5.80811
16130533	heat shock protein [Escherichia coli str. K-12 substr. MG1655]	79.7	1.07659	0.906001	0.840848	0.980453	0.990468	1.0137	172.363	107.81	197	21.7842	4.75439
15833888;E3PNP7	DNA gyrase subunit B [Escherichia coli O157:H7 str. Sakai]	30.72	#DIV/0!	#DIV/0!	#DIV/0!	1.09102	0.990451	0.910951	527.977	528.167	804	89.8939	6.06201
386613906;E3PLR3	FMN-dependent NADH-azoreductase AcpD [Escherichia coli UMNK88]	13.93	1.00002	0.998343	0.997489	0.992788	0.990394	1.00103	20.51	25.88	201	21.6142	5.08447
387611049;E3PGF5	phosphoribosylaminoimidazole carboxylase catalytic subunit [Escherichia coli ETEC H10407]	42.6	0.999188	0.99164	0.991622	0.921763	0.99037	1.06908	105.024	93.6955	169	17.7552	6.26514
15803764;E3PKS3	30S ribosomal protein S9 [Escherichia coli O157:H7 str. EDL933]	67.69	1.05889	1.01756	0.990514	0.99817	0.989654	0.983248	784.582	828.407	130	14.847	10.9458
553940970	putative G/U mismatch-specific DNA glycosylase [Escherichia coli]	41.59	1.00119	0.953575	0.951648	1.01056	0.989553	0.982592	83.2	70.02	113	12.5575	8.00146
15801411;E3PKH7	D-amino acid dehydrogenase small subunit [Escherichia coli O157:H7 str. EDL933]	43.52	0.894299	0.987369	1.01589	0.910958	0.988902	1.03074	453.062	495.598	432	47.5771	6.62451
16131763;E3PB57	fructose 1,6-bisphosphatase II [Escherichia coli str. K-12 substr. MG1655]	19.05	0.978918	1.00005	1.02074	1.02196	0.98885	0.970939	74.34	51.92	336	35.8296	5.50342
209918798;E3PM17	aldolase [Escherichia coli SE11]	8.59	#DIV/0!	#DIV/0!	#DIV/0!	1.00188	0.988846	0.990397		88.26	291	31.8441	6.31592
15833050;E3PIK0	fructose-bisphosphate aldolase [Escherichia coli O157:H7 str. Sakai]	80.78	#DIV/0!	#DIV/0!	#DIV/0!	1.10391	0.988644	0.898671	1809.9	1834.17	359	39.1226	5.85889
157158812	glutamate synthase subunit beta [Escherichia coli E24377A]	7.2	1.08907	0.792652	0.727222	1.02525	0.988602	0.967577	43.19	32.91	472	51.913	5.61768
16131483;E3PMX6	phosphoglycero mutase III, cofactor-independent [Escherichia coli str. K-12 substr. MG1655]	33.66	#DIV/0!	#DIV/0!	#DIV/0!	0.976084	0.988447	1.01303	90.3873	133.278	514	56.1583	5.2876
15804286;E3PNN5	heat shock protein IbpA [Escherichia coli O157:H7 str. EDL933]	32.85	1.03702	1.00543	0.976866	1.06554	0.988439	0.915917	46.0167	30.94	137	15.7641	5.8335
545167402	alkyl hydroperoxide reductase subunit F [Escherichia coli]	44.07	0.999498	0.985358	0.961774	1.00515	0.988352	0.969583	302.769	388.744	531	57.3647	5.79541
446544169;E3PCI1	MULTISPECIES: aspartate decarboxylase [Enterobacteriaceae]	13.49	#DIV/0!	#DIV/0!	#DIV/0!	1.08009	0.988315	0.918184		21.99	126	13.825	6.16357
15800107;E3PFJ8	D-alanyl-alanine synthetase A [Escherichia coli O157:H7 str. EDL933]	38.19	1.02555	0.967872	0.976219	1.00293	0.988251	0.960555	266.54	216.92	364	39.2913	5.18604
15802317;E3PAK8	hypothetical protein Z2964 [Escherichia coli O157:H7 str. EDL933]	27.6	#DIV/0!	#DIV/0!	#DIV/0!	0.98782	0.988205	1.00384		26.23	221	24.9652	4.62744
30065081;E3PN05	ribonuclease PH [Shigella flexneri 2a str. 2457T]	5.46	#DIV/0!	#DIV/0!	#DIV/0!	1.05845	0.988113	0.936769		30.64	238	25.31	5.70654
485889803	translation elongation factor Tu, partial [Escherichia coli]	93.09	0.858909	0.983767	1.14442	0.948059	0.987755	1.04546	15673.1	16573.7	376	41.5363	5.30029
16128322;E3PER4	cytosine/isoguanine deaminase [Escherichia coli str. K-12 substr. MG1655]	35.6	1.05614	0.912364	0.863147	1.07204	0.987729	0.924535	142.334	184.015	427	47.5612	6.15088
585331846	tryptophan synthase subunit beta [Escherichia coli]	65.74	1.16805	1.12439	0.961824	1.19216	0.987629	0.831296	695.246	429.217	397	42.9546	6.20166
16130258;E3PEU8	3-oxoacyl-[acyl-carrier-protein] synthase I [Escherichia coli str. K-12 substr. MG1655]	70.69	1.1065	1.17863	0.983992	1.04545	0.9876	0.946272	1775.64	1490.69	406	42.5861	5.5415
49176004;E3PDE2	conserved protein [Escherichia coli str. K-12 substr. MG1655]	31.82	0.964552	1.01518	1.05162	1.02626	0.987364	0.965416	36.87	23.71	66	7.20958	4.56396
489671025	6-phosphogluconate dehydrogenase [Escherichia coli]	71.79	#DIV/0!	#DIV/0!	#DIV/0!	0.963562	0.987316	1.02819	1243.97	1302.53	468	51.4154	5.14795
16128807;E3PI69	D-alanyl-D-alanine carboxypeptidase (penicillin-binding protein 6a) [Escherichia coli str. K-12 substr. MG1655]	27.5	1.01433	1.01316	1.01027	1.01034	0.98703	0.988174	99.5045	114.98	400	43.5814	8.03076
15801657;E3PLY0	30S ribosomal subunit S22 [Escherichia coli O157:H7 str. EDL933]	60	0.943539	1.01058	1.06495	0.918669	0.986947	0.976951	352.81	318.79	45	5.09277	11.0483
585327363	50S ribosomal protein L5 [Escherichia coli]	80.45	1.02609	0.983464	0.966139	1.04093	0.986919	0.964682	2490.86	2523.64	179	20.2697	9.5835
15800773;E3PIT3	integration host factor subunit beta [Escherichia coli O157:H7 str. EDL933]	79.79	1.04331	0.946574	0.903954	0.960539	0.986793	0.970145	225.373	193.062	94	10.6445	9.34912
15803938;E3PLN4	glycogen synthase [Escherichia coli O157:H7 str. EDL933]	19.08	0.970562	1.0343	1.06478	0.944751	0.986542	1.0313	99.6333	144.1	477	52.7891	6.62451
16129242;E3PL41	orotidine-5'-phosphate decarboxylase [Escherichia coli str. K-12 substr. MG1655]	35.51	1.06072	0.976328	0.92876	1.05603	0.986536	0.935347	47	57.5933	245	26.3335	6.21436
15803830;E3PKY7	30S ribosomal protein S5 [Escherichia coli O157:H7 str. EDL933]	89.22	1.04271	1.0072	0.963033	1.03065	0.986535	0.978443	1973.08	2258.12	167	17.5923	10.1108
90111131;E3PFP1	oxidative-stress-resistance chaperone [Escherichia coli str. K-12 substr. MG1655]	23.47	#DIV/0!	#DIV/0!	#DIV/0!	1.03488	0.986251	0.901689		28.32	196	20.7639	5.37646
15803909;E3PLL2	osmolarity response regulator [Escherichia coli O157:H7 str. EDL933]	47.28	1.0264	1.02456	0.983972	0.985485	0.985673	1.0069	137.327	181.312	239	27.3362	6.39209
24114688;E3PLM8	DNA-binding transcriptional repressor GlpR [Shigella flexneri 2a str. 301]	3.97	0.90985	0.858892	0.943208	0.983535	0.98561	1.00557	55.68	58.91	252	28.0304	6.26514
16130342;E3PF17	PEP-protein phosphotransferase of PTS system (enzyme I) [Escherichia coli str. K-12 substr. MG1655]	47.65	#DIV/0!	#DIV/0!	#DIV/0!	1.0051	0.985584	0.983967	555.617	709.842	575	63.5219	4.86865
15804334	ATP synthase F0F1 subunit alpha [Escherichia coli O157:H7 str. EDL933]	79.34	1.02114	0.990132	0.991105	1.01559	0.985499	0.996797	2910.93	2593.37	513	55.1878	6.12549
16130600;E3PH57	glutamate-cysteine ligase [Escherichia coli str. K-12 substr. MG1655]	14.48	1.10736	1.16652	1.05254	1.04316	0.985279	0.970556	78.62	181.163	518	58.2323	5.38916
485787745	putative phosphotransferase ydiA [Escherichia coli]	23.83	1.01034	1.0949	1.0828	0.981459	0.985163	1.00724	180.771	93.2	277	31.1481	6.63916
40863	FtsZ protein [Escherichia coli]	77.02	1.00936	1.02096	1.01065	0.98267	0.985017	1.01505	810.263	949.593	383	40.2716	4.84326
157157354	dihydroorotase [Escherichia coli E24377A]	51.72	1.00582	0.993684	0.991352	0.996157	0.984823	0.983731	609.084	578.175	348	38.8016	6.30322
90111431;E3PF27	furfural resistance protein, predicted short-chain oxidoreductase [Escherichia coli str. K-12 substr. MG1655]	50.95	1.02094	0.967166	0.907332	0.995458	0.984766	0.990696	292.02	201.344	263	27.8324	5.2749
38704052;E3PCQ7	ATPase [Escherichia coli O157:H7 str. Sakai]	18.16	1.04257	1.01466	0.960389	1.04386	0.984516	0.926376	238.66	241.177	369	39.9125	6.30322
49176125;E3PMI8	mannose-6-phosphate isomerase [Escherichia coli str. K-12 substr. MG1655]	19.18	1.03645	0.904992	0.896559	0.978284	0.984492	1.00982	146.022	90.0168	391	42.823	5.43994
16131094;E3PKQ2	sugar-specific enzyme IIA component of PTS [Escherichia coli str. K-12 substr. MG1655]	16.56	0.9444	0.935842	0.990116	0.957305	0.984453	1.0319	91.14	39.48	163	17.9484	5.85889
387612782;E3PDQ8	periplasmic nitrate reductase [Escherichia coli ETEC H10407]	8.57	1.04348	0.952347	0.911904	1.07678	0.984422	0.927135	76.53	185.62	828	93.0148	8.03076
659990137	6-phosphogluconate dehydrogenase [Escherichia coli 3-475-03_S3_C2]	71.79	#DIV/0!	#DIV/0!	#DIV/0!	1.05826	0.984408	0.95405		1490.65	468	51.4264	5.19873
485750779	dihydrodipicolinate reductase [Escherichia coli]	59.92	0.976418	0.999536	0.986736	1.08013	0.984346	0.910587	163.003	174.654	257	27.1488	5.47803
15799862;E3PDD2	(3R)-hydroxymyristoyl-ACP dehydratase [Escherichia coli O157:H7 str. EDL933]	64.9	1.02998	0.970011	0.935176	1.10363	0.984311	0.956157	222.305	321.832	151	17.0219	7.38623
16762133;E3PKU3	rod shape-determining protein [Salmonella enterica subsp. enterica serovar Typhi str. CT18]	60.81	1.02325	0.999941	0.983905	1.03442	0.984275	0.973877	539.908	453.205	347	36.929	5.26221
15800386;E3PH77	ferric uptake regulator [Escherichia coli O157:H7 str. EDL933]	85.81	0.983225	1.00446	0.999225	0.980352	0.984088	1.03467	242.89	225.15	148	16.7844	6.11279
387610506;E3PBB9	4-hydroxy-3-methylbut-2-enyl diphosphate reductase [Escherichia coli ETEC H10407]	10.13	1.00843	1.01228	1.00299	1.02935	0.984074	0.959313	30.59	33.19	316	34.7709	5.30029
486170996	periplasmic binding family protein [Escherichia coli]	18.67	0.961203	0.870364	0.928752	0.994718	0.983724	1.01505	108.41	64.3428	300	33.1286	9.33447
16128126	pantothenate synthetase [Escherichia coli str. K-12 substr. MG1655]	54.42	1.01201	0.950789	0.944147	0.971033	0.983708	1.04708	199.736	91.0822	283	31.5777	6.27783
15833017;E3PIG7	peptide chain release factor 2 [Escherichia coli O157:H7 str. Sakai]	54.25	1.02327	1.03679	0.975633	1.02099	0.983601	0.976026	445.36	338.102	365	41.1953	4.75439
387610964;E3PFQ5	ATP-dependent protease La [Escherichia coli ETEC H10407]	38.65	0.944294	0.947782	1.00286	0.965577	0.983512	1.03322	658.643	433.388	784	87.4088	6.34131
15804752;E3PE31	phosphatidylserine decarboxylase [Escherichia coli O157:H7 str. EDL933]	19.57	0.963329	0.97099	0.966531	0.983377	0.983209	0.985737	104.153	124.181	322	35.9117	5.73193
16129658;E3PMS7	phosphoenolpyruvate synthase [Escherichia coli str. K-12 substr. MG1655]	57.7	1.01383	0.971457	0.961076	1.02267	0.983193	0.948172	1043.75	1102.1	792	87.3796	5.05908
170021771;E3PE88	bifunctional 2',3'-cyclic nucleotide 2'-phosphodiesterase/3'-nucleotidase periplasmic protein [Escherichia coli ATCC 8739]	23.34	1.02942	1.08761	1.04212	1.01842	0.983139	0.947501	66.4789	86.3608	647	70.7689	5.73193
15803018;E3PFY5	oxidoreductase [Escherichia coli O157:H7 str. EDL933]	30.25	1.03482	1.01617	0.98117	0.882879	0.983032	1.11728	35.89	46.74	119	13.4081	6.13818
90111433	porphyrinogen oxidase, cytoplasmic [Escherichia coli str. K-12 substr. MG1655]	35.45	1.0792	0.961273	0.88999	1.03588	0.982991	0.952214	218.843	277.727	299	33.0315	5.5415
15804575;E3PBV3	50S ribosomal protein L10 [Escherichia coli O157:H7 str. EDL933]	92.73	0.987127	1.08197	1.07809	0.952274	0.982744	0.98715	1798.86	2185.15	165	17.7004	8.98291
218694923;E3PLA8	2-oxoacid-flavodoxin fused oxidoreductase:conserved protein; 4Fe-4S cluster binding protein [Escherichia coli 55989]	10.99	1.00097	0.922651	0.953645	0.986433	0.982613	1.01184	179.117	115.931	1174	128.759	5.78271
15803131;E3PGZ3	30S ribosomal protein S16 [Escherichia coli O157:H7 str. EDL933]	65.85	1.0263	0.948349	0.911162	1.083	0.98261	0.945657	655.021	665.84	82	9.18495	10.5503
16130432;E3PG51	GMP synthetase (glutamine aminotransferase) [Escherichia coli str. K-12 substr. MG1655]	68.76	#DIV/0!	#DIV/0!	#DIV/0!	0.933664	0.982526	1.05596	770.209	772.935	525	58.6419	5.38916
16131416;E3PMD4	dipeptide transporter [Escherichia coli str. K-12 substr. MG1655]	65.42	#DIV/0!	#DIV/0!	#DIV/0!	0.937405	0.982447	0.995925	890.516	928.173	535	60.2553	6.65381
41020	unnamed protein product [Escherichia coli K-12]	71.88	1.07245	1.00371	0.922659	1.10934	0.98231	0.955918	78.698	103.533	32	3.69677	4.88135
15803834;E3PKZ1	30S ribosomal protein S14 [Escherichia coli O157:H7 str. EDL933]	57.43	1.04221	0.999952	0.936581	1.0203	0.982265	0.927203	641.077	530.42	101	11.5733	11.1655
16131599;E3PNT0	F1 sector of membrane-bound ATP synthase, epsilon subunit [Escherichia coli str. K-12 substr. MG1655]	59.71	0.967319	0.930362	0.908933	1.00621	0.982152	0.970908	235.013	184.34	139	15.0587	5.71924
16131794;E3PB87	phosphoenolpyruvate carboxylase [Escherichia coli str. K-12 substr. MG1655]	29.45	0.997346	0.978837	0.994756	1.00401	0.98184	0.958181	272.093	217.911	883	99.0003	5.68115
486067627	S-ribosylhomocysteine lyase [Escherichia coli]	89.47	0.838188	0.903133	1.07659	1.08161	0.981705	0.91207	520.59	370.727	171	19.4037	5.5415
485707766	alpha-D-glucose-1-phosphatase [Escherichia coli]	10	0.995133	0.913846	0.965656	1.05154	0.981448	0.936563	46.3	22.1	190	21.6828	5.52881
16130330;E3PF04	glutamyl-tRNA synthetase [Escherichia coli str. K-12 substr. MG1655]	56.05	1.05192	1.02467	0.966985	1.00656	0.981209	0.953074	454.248	229.968	471	53.7818	5.93506
545275833	Fe(3+) dicitrate transporter fecA [Escherichia coli]	3.88	0.99466	1.02803	1.03269	0.966576	0.980872	1.01829	0	0	774	85.252	5.93506
16130275;E3PEW5	beta-ketoacyl-CoA thiolase, anaerobic, subunit [Escherichia coli str. K-12 substr. MG1655]	11.24	1.15672	1.18633	1.02475	0.948011	0.980801	1.03816	106.524	54.37	436	46.5012	8.39697
16130604;E3PH61	alanyl-tRNA synthetase [Escherichia coli str. K-12 substr. MG1655]	39.61	0.982106	0.978307	0.970079	1.02884	0.980682	0.967287	409.645	497.208	876	95.9727	5.80811
15801206;E3PJQ3	50S ribosomal protein L32 [Escherichia coli O157:H7 str. EDL933]	75.44	1.02486	0.996621	0.966851	1.03365	0.980625	0.9781	357.711	627.254	57	6.44243	11.0337
387612138;E3PMM4	putative aldo/keto reductase [Escherichia coli ETEC H10407]	19.13	0.963012	0.971414	1.00789	0.92329	0.98057	1.04475	70.22	90.2654	298	33.6443	6.17627
16130353;E3PF29	N-acetylmuramic acid 6-phosphate (MurNAc-6-P) etherase [Escherichia coli str. K-12 substr. MG1655]	7.05	0.859263	0.954597	1.11003	0.909695	0.980309	1.08134	49.58	58.74	298	31.2002	5.94775
90111336;E3PNJ3	putative reactive intermediate deaminase [Escherichia coli str. K-12 substr. MG1655]	9.65	1.03285	0.954466	0.923345	1.02376	0.980235	0.960791	79.17	55.99	114	12.4854	5.16064
485738733	hypothetical protein [Escherichia coli]	71.14	0.961854	0.938441	0.980296	1.00229	0.980214	1.02672	1114.96	1315.69	201	21.0599	7.48877
238896870	phosphoenolpyruvate carboxykinase [Klebsiella pneumoniae subsp. pneumoniae NTUH-K2044]	29.07	1.00726	0.977392	0.969539	0.966628	0.980197	1.01753	963.925	1057.92	540	59.54	5.65576
15802847;E3PE04	phosphodiesterase [Escherichia coli O157:H7 str. EDL933]	22.83	1.00687	1.0172	0.986858	0.952622	0.980144	0.994235	91.19	110.493	184	20.1094	6.04932
16129666;E3PN95	glutathione peroxidase [Escherichia coli str. K-12 substr. MG1655]	59.02	0.969613	0.958266	1.02409	0.910355	0.980085	1.12505	230.741	188.736	183	20.4564	4.90674
260854897	global DNA-binding transcriptional dual regulator H-NS [Escherichia coli O26:H11 str. 11368]	78.83	#DIV/0!	#DIV/0!	#DIV/0!	0.996223	0.979893	0.987	333.406	576.649	137	15.546	5.46533
157161998	aminopeptidase B [Escherichia coli HS]	56.91	1.03405	0.989875	0.984471	1.02681	0.979764	0.964992	260.41	383.48	427	46.1812	5.77002
15800377;E3PH69	UMP phosphatase [Escherichia coli O157:H7 str. EDL933]	26.4	1.00619	0.994073	0.980249	1.03651	0.979729	0.948482	61.0888	52.151	250	27.1457	5.41455
152969488	formate acetyltransferase 1 [Klebsiella pneumoniae subsp. pneumoniae MGH 78578]	49.61	1.01094	1.05303	1.04078	1.06753	0.979581	0.920779	1883.91	1955	760	85.0916	5.92236
15803821;E3PKX8	50S ribosomal protein L17 [Escherichia coli O157:H7 str. EDL933]	55.12	1.04334	0.988854	0.942602	1.01981	0.979055	0.988195	571.979	650.863	127	14.3557	11.0483
387614527;E3PAX0	putative carboxymethylenebutenolidase [Escherichia coli ETEC H10407]	8.49	#DIV/0!	#DIV/0!	#DIV/0!	0.955945	0.978991	1.02764		64.45	271	29.3769	6.34131
550712822	protein ydgA [Escherichia coli]	40.24	1.05569	0.970658	0.964204	0.981379	0.978829	1.00084	154.465	184.126	502	54.704	5.30029
38704212	hypothetical protein ECs4853 [Escherichia coli O157:H7 str. Sakai]	68.35	1.07887	0.964333	0.91549	1.04448	0.978687	0.991389	653.586	555.223	79	9.39672	4.66553
164414806	Chain A, The Deletion Mutant Of Multicopper Oxidase Cueo	15.7	1.01652	1.10046	1.0647	1.01409	0.978681	0.978174	75.316	52.17	446	48.5418	6.72705
446712675	glucose-6-phosphate isomerase [Escherichia coli]	46.99	0.980008	0.950182	0.974681	0.982291	0.978653	0.986035	911.896	861.245	549	61.5041	6.45557
118137902	Chain B, "trypsin-Modified Elongation Factor Tu In Complex With Tetracycline"	94.63	1.00458	0.968859	0.963637	1.01214	0.978648	1.01655	13875.9	15054.7	335	36.905	5.08447
15830997;E3PKM9	oligopeptide transport periplasmic binding protein [Escherichia coli O157:H7 str. Sakai]	76.43	#DIV/0!	#DIV/0!	#DIV/0!	1.1268	0.978635	0.871501	1302.8	1369.59	543	60.9379	6.3667
607615316	GTP-binding protein [Escherichia coli O157:H7 str. K6590]	65.81	1.03754	1.00644	0.928184	0.987108	0.978558	0.992269	176.658	196.63	117	13.0988	9.90576
15803824;E3PKY1	30S ribosomal protein S11 [Escherichia coli O157:H7 str. EDL933]	83.72	0.978697	0.993626	0.983058	0.994744	0.97851	0.995649	1429.66	1493.86	129	13.8364	11.3267
15803825;E3PKY2	30S ribosomal protein S13 [Escherichia coli O157:H7 str. EDL933]	69.49	1.02224	0.958639	0.929591	0.988484	0.978459	0.937894	848.898	884.275	118	13.0913	10.7847
387613232;E3PGX2	thioredoxin 2 [Escherichia coli ETEC H10407]	14.39	0.936698	1.00024	1.06695	0.975574	0.978427	1.00638	29.92	45.75	139	15.5017	5.021
585318086	50S ribosomal protein L22 [Escherichia coli]	70.91	1.02753	0.974687	0.945231	1.06385	0.978386	0.94096	1355.51	1307.65	110	12.2126	10.228
15803836;E3PKZ3	50S ribosomal protein L24 [Escherichia coli O157:H7 str. EDL933]	89.42	1.04437	0.987031	0.923294	1.05066	0.978343	0.916122	1289.72	1070.69	104	11.3093	10.2134
38703846;E3PCH5	hypoxanthine-guanine phosphoribosyltransferase [Escherichia coli O157:H7 str. Sakai]	65.17	1.04246	1.03193	1.02455	1.0025	0.978166	1.00987	120.994	113.261	178	20.1024	5.19873
387613737;E3PJG2	3,4-dihydroxy-2-butanone 4-phosphate synthase [Escherichia coli ETEC H10407]	42.86	1.10321	0.970708	0.893803	1.08911	0.978119	0.891265	202.307	173.815	217	23.3666	5.0083
485722385	mannitol-1-phosphate 5-dehydrogenase [Escherichia coli]	21.49	1.04213	0.972261	0.92179	1.00769	0.978095	0.973982	262.51	335.44	470	51.0297	7.43018
157159556;E3PCD8	UDP-N-acetylmuramoylalanyl-D-glutamate--2,6-diaminopimelate ligase [Escherichia coli HS]	10.51	1.0099	0.950005	0.939913	1.0414	0.978041	0.915796	143.09	93.88	495	53.2979	5.73193
487689886	DNA-directed RNA polymerase subunit beta' [Escherichia coli]	74.98	1.05452	0.956981	0.906754	0.985136	0.97803	0.99621	3372.3	2745.92	1407	155.076	7.18115
15803848;E3PL05	30S ribosomal protein S10 [Escherichia coli O157:H7 str. EDL933]	74.76	1.00441	0.989415	0.990372	1.02819	0.978005	0.971426	1521.35	1514.33	103	11.7284	9.68604
15804505;E3PB48	6-phosphofructokinase [Escherichia coli O157:H7 str. EDL933]	59.69	0.9932	0.955722	0.970502	1.01028	0.977392	0.979292	380.663	355.212	320	34.8197	5.71924
485769315	DEAD/DEAH box helicase [Escherichia coli]	4.7	1.05601	1.03369	0.965586	1.09434	0.977234	0.896066	58.5393	28.53	1169	133.881	5.93506
445942078	MULTISPECIES: hypothetical protein [Escherichia]	18.6	#DIV/0!	#DIV/0!	#DIV/0!	1.02457	0.977005	0.956867		34.2	86	9.31861	5.99854
545251624	glycine dehydrogenase [decarboxylating] [Escherichia coli]	47.75	0.904871	0.979744	1.08185	0.933301	0.976979	1.05041	1619.92	1702.52	957	104.227	5.99854
209921786;E3PEF6	mannonate dehydratase [Escherichia coli SE11]	18.78	0.989428	0.979491	0.985324	0.993633	0.97689	1.01056	74.6329	39.5667	394	44.7656	5.71924
90111670;E3PBT9	pyridine nucleotide transhydrogenase, soluble [Escherichia coli str. K-12 substr. MG1655]	83.91	1.11676	1.05656	0.94531	1.09004	0.976827	0.899232	773.376	828.333	466	51.5278	6.56592
15804557;E3PBT8	DNA-binding transcriptional regulator OxyR [Escherichia coli O157:H7 str. EDL933]	21.64	1.01989	0.939482	0.936291	0.986738	0.976587	0.995309	66.424	66.7433	305	34.2537	6.40479
15800170;E3PFQ6	transcriptional regulator HU subunit beta [Escherichia coli O157:H7 str. EDL933]	77.78	1.02469	1.00019	0.96531	1.02169	0.976576	0.94012	823.927	788.243	90	9.22	9.70068
387614456;E3PNU3	aspartate--ammonia ligase (asparagine synthetase A) [Escherichia coli ETEC H10407]	57.58	0.990374	0.943359	0.979051	1.00896	0.976553	0.951623	429.224	326.439	330	36.7558	5.87158
16131124;E3PKS7	serine endoprotease, periplasmic [Escherichia coli str. K-12 substr. MG1655]	11.21	0.986153	0.928999	0.935535	1.0068	0.976421	0.959445	75.36	59.0267	455	47.1762	5.94775
15830970;E3PKJ8	peptide chain release factor 1 [Escherichia coli O157:H7 str. Sakai]	2.22	1.00836	0.872079	0.864135	1.04505	0.976131	0.937277	34.88	37.57	360	40.4922	5.26221
15800117;E3PFK8	hypothetical protein Z0487 [Escherichia coli O157:H7 str. EDL933]	11.7	0.94888	0.98482	1.03701	1.0638	0.976111	0.920737	36.81	33.4	94	10.2279	4.50049
15804789;E3PE68	30S ribosomal protein S6 [Escherichia coli O157:H7 str. EDL933]	75.57	0.992763	0.933836	0.934271	1.07923	0.976088	0.918122	1324.07	1121.18	131	15.1774	5.38916
30064007;E3PGZ2	16S rRNA-processing protein RimM [Shigella flexneri 2a str. 2457T]	18.13	1.08269	0.887632	0.819156	0.997291	0.975929	0.981955	43.5	27.14	182	20.5923	4.80518
15801452;E3PKL1	transcriptional regulator NarL [Escherichia coli O157:H7 str. EDL933]	29.63	0.951175	0.885501	0.930182	1.00518	0.97571	0.927608	105.913	122.78	216	23.9117	6.07471
387611975;E3PLU5	gamma-aminobutyraldehyde dehydrogenase [Escherichia coli ETEC H10407]	25.95	0.878475	0.98915	1.03536	0.899141	0.975561	1.04965	176.074	232.69	474	50.8579	5.99854
15803853;E3PLE8	elongation factor G [Escherichia coli O157:H7 str. EDL933]	86.51	1.02727	0.98601	0.956175	1.02299	0.975374	0.960455	6688.63	6926.15	704	77.5325	5.37646
E3PDE5	Copper homeostasis protein (Lipoprotein nlpE) OS=Escherichia coli O78:H11 (strain H10407 / ETEC) GN=ETEC_0188 PE=4 SV=1 - [E3PDE5_ECOH1]	4.66	#DIV/0!	#DIV/0!	#DIV/0!	0.985038	0.975288	0.993516			236	25.8275	5.09717
26251045;E3PDA9	outer membrane lipoprotein Blc [Escherichia coli CFT073]	10.17	0.900165	0.909916	1.00999	0.952583	0.975284	1.02736	55.61	45.55	177	19.9111	8.41162
E3PCS5	Penicillin-binding protein 7 OS=Escherichia coli O78:H11 (strain H10407 / ETEC) GN=ETEC_2270 PE=3 SV=1 - [E3PCS5_ECOH1]	1.94	#DIV/0!	#DIV/0!	#DIV/0!	1.01871	0.974977	0.960374			310	33.8657	9.93506
387611423;E3PIQ4	ATP-dependent Clp protease ATP-binding subunit [Escherichia coli ETEC H10407]	24.01	#DIV/0!	#DIV/0!	#DIV/0!	0.787828	0.974974	1.24181	101.893	158.823	758	84.1859	6.23975
16132170	DNA methyltransferase M [Escherichia coli str. K-12 substr. MG1655]	17.58	0.962332	1.02572	0.995472	1.00745	0.974958	0.966514	141.5	132.85	529	59.2695	5.22412
15801888;E3PL48	enoyl-ACP reductase [Escherichia coli O157:H7 str. EDL933]	96.18	1.00572	1.03488	1.04769	0.934359	0.974785	0.964426	1071.13	1058.73	262	27.8461	5.87158
15832653;E3PG77	inositol monophosphatase [Escherichia coli O157:H7 str. Sakai]	68.16	0.959694	0.934973	0.934156	0.981991	0.974562	1.00106	176.592	224.488	267	29.154	6.96143
170082580;E3PJF8	hypothetical protein ECDH10B_3211 [Escherichia coli str. K-12 substr. DH10B]	16.23	0.995453	0.937344	1.01456	1.05889	0.974456	1.0007	71.66	68.2967	191	19.8031	8.04541
387610575;E3PCF2	putative zinc binding protein [Escherichia coli ETEC H10407]	30.77	1.14776	1.04688	0.911349	0.981901	0.974406	0.995789	27.43	26.65	65	7.2584	4.42432
15800167;E3PFQ3	ATP-dependent Clp protease proteolytic subunit [Escherichia coli O157:H7 str. EDL933]	38.65	#DIV/0!	#DIV/0!	#DIV/0!	0.954077	0.974162	1.02457	344.861	296.64	207	23.1716	5.79541
E3PAI6	Chemotaxis response regulator protein-glutamate methylesterase OS=Escherichia coli O78:H11 (strain H10407 / ETEC) GN=cheB PE=3 SV=1 - [E3PAI6_ECOH1]	4.58	#DIV/0!	#DIV/0!	#DIV/0!	1.09591	0.974001	0.891823			349	37.4005	8.27979
387613838;E3PK58	putative methyltransferase [Escherichia coli ETEC H10407]	10.49	1.0526	0.969275	0.920071	1.05057	0.973977	0.930294	60.16	58.03	286	31.2875	6.07471
15800413;E3PH99	hydrolase-oxidase [Escherichia coli O157:H7 str. EDL933]	41.7	1.036	0.944078	0.922048	0.98578	0.973921	0.974904	319.936	222.71	247	26.8757	5.18604
15804573;E3PBV1	50S ribosomal protein L11 [Escherichia coli O157:H7 str. EDL933]	52.11	1.08239	1.01329	0.923273	1.0564	0.973795	0.924851	985.286	935.893	142	14.8659	9.62744
15803433;E3PIH3	hypothetical protein Z4235 [Escherichia coli O157:H7 str. EDL933]	59.09	0.895941	0.966696	1.04224	0.918477	0.973644	1.06372	89.49	82.69	88	10.5402	5.49072
447071231	quinone oxidoreductase [Escherichia coli]	38.89	1.14725	0.947353	0.825071	1.16856	0.973487	0.835934	263.528	270.191	324	34.7149	6.15088
15802089;E3PMQ2	murein lipoprotein [Escherichia coli O157:H7 str. EDL933]	44.87	1.05329	0.990961	0.938061	1.09326	0.973449	0.89066	117.29	114.673	78	8.3183	9.24658
489109161	heme ABC transporter ATP-binding protein [Citrobacter]	42.16	#DIV/0!	#DIV/0!	#DIV/0!	0.98715	0.973406	0.989478	717.559	706.743	555	62.2431	5.68115
15799800;E3PCG6	dihydrolipoamide dehydrogenase [Escherichia coli O157:H7 str. EDL933]	81.43	#DIV/0!	#DIV/0!	#DIV/0!	1.01348	0.973378	0.963743	3289.1	3761.42	474	50.6566	6.15088
16128831;E3PI93	arginine transporter subunit [Escherichia coli str. K-12 substr. MG1655]	80.66	0.972148	0.979493	0.996266	0.942676	0.973344	1.04984	267.946	210.019	243	26.9127	6.1001
66361579	Chain A, The Structure Of E. Coli Ump Kinase In Complex With Utp	46.89	#DIV/0!	#DIV/0!	#DIV/0!	1.00377	0.973275	0.97296	154.88	143.62	241	25.7001	7.97217
15801222;E3PJR8	hypothetical protein Z1744 [Escherichia coli O157:H7 str. EDL933]	20.19	0.873786	0.977946	1.11828	0.932689	0.973094	0.979794	109.77	97.7733	213	22.5014	6.93213
90111237;E3PKN7	predicted enzyme [Escherichia coli str. K-12 substr. MG1655]	27.55	#DIV/0!	#DIV/0!	#DIV/0!	0.991468	0.972965	0.985183		27.62	98	10.5954	5.38916
16128699	succinate dehydrogenase, FeS subunit [Escherichia coli str. K-12 substr. MG1655]	73.11	0.979634	0.967935	1.00194	0.957207	0.972907	1.01746	762.144	757.476	238	26.7522	6.72705
15804700;E3PD27	hypothetical protein Z5710 [Escherichia coli O157:H7 str. EDL933]	31.53	0.996736	0.942613	0.921801	1.03312	0.972561	0.958105	67.01	50.4167	111	12.337	5.12256
33357884	Chain G, Real Space Refined Coordinates Of The 30s Subunit Fitted Into The Low Resolution Cryo-Em Map Of The Ef-G.Gtp State Of E. Coli 70s Ribosome	78.65	1.01045	0.966869	0.9721	1.0095	0.972006	0.964194	1796.79	1646.76	178	19.8757	10.3599
387611168;E3PH71	N-acetylglucosamine-6-phosphate deacetylase [Escherichia coli ETEC H10407]	14.4	0.979079	0.993282	1.01366	1.00767	0.971826	1.01586	41.39	69.0733	382	40.9501	6.12549
387610642;E3PDC2	elongation factor Ts [Escherichia coli ETEC H10407]	85.16	#DIV/0!	#DIV/0!	#DIV/0!	1.00838	0.971473	0.966726	2932.04	3036.21	283	30.3938	5.2876
446641656	UTP--glucose-1-phosphate uridylyltransferase subunit GalU [Escherichia]	69.87	1.03725	0.945951	0.911224	1.0955	0.971311	0.889697	395.558	445.327	302	32.92	5.31299
7451596	glycolate oxidase subunits GlcE and GlcF - Escherichia coli (strain K-12)	9.59	0.898407	0.992205	1.08378	0.97715	0.97128	1.07266	113.23	118.72	761	83.6199	7.48877
15803862;E3PLF6	FKBP-type peptidylprolyl isomerase [Escherichia coli O157:H7 str. EDL933]	37.24	1.04888	0.939308	0.90423	1.02055	0.970971	0.950143	634.367	648.371	196	20.8397	5.04639
49176138;E3PNA7	6-phosphofructokinase II [Escherichia coli str. K-12 substr. MG1655]	50.81	0.910591	0.920608	0.995343	0.927608	0.97097	1.04368	139.027	187.552	309	32.4359	5.36377
16129817	conserved protein, UPF0082 family [Escherichia coli str. K-12 substr. MG1655]	21.14	1.01297	0.94721	0.948754	1.01278	0.970949	0.961999	28.28	71.2644	246	26.4059	4.88135
42543045	Chain A, Crystal Structure Of The Au3+ Complex Of Apha Class B Acid PhosphatasePHOSPHOTRANSFERASE FROM E. COLI AT 1.69 A RESOLUTION	47.64	1.05053	0.908975	0.918467	1.09621	0.97087	0.901597	121.14	96.1967	212	23.5148	6.354
387614988;E3PE89	cysQ protein [Escherichia coli ETEC H10407]	12.2	0.989763	0.952757	1.00394	0.964892	0.970782	1.00957	31.65	33.94	246	27.1867	5.96045
571187141	Fumarate hydratase class I, aerobic [Escherichia coli ISC11]	35.23	0.993909	1.02094	0.977819	1.01059	0.970765	0.963904	381.018	382.288	528	57.8723	6.26514
16129718;E3PNE8	selenophosphate synthase [Escherichia coli str. K-12 substr. MG1655]	49.86	1.0157	0.978172	0.974251	0.993161	0.970706	0.984673	352.23	291.887	347	36.6637	5.42725
90111196;E3PIY9	predicted CoA-binding protein [Escherichia coli str. K-12 substr. MG1655]	86.86	1.01015	1.01743	0.995891	0.948029	0.970639	1.0083	145.58	170.65	137	14.6918	7.34229
487742244	agmatinase [Escherichia coli]	53.92	1.09399	1.04266	0.941983	0.963599	0.970316	1.01579	212.06	307.409	306	33.5346	5.49072
607682291	ABC transporter ATPase, partial [Escherichia coli O111:NM str. K6908]	8.88	0.908159	1.0734	1.18097	0.861694	0.97024	1.12985	42.6067	40.82	642	73.3045	6.15088
15803844;E3PL01	50S ribosomal protein L2 [Escherichia coli O157:H7 str. EDL933]	71.43	1.01055	0.993587	0.968775	1.03269	0.969946	0.954675	2083.87	2053.68	273	29.842	10.9312
49176045;E3PHE1	UDP-galactose-4-epimerase [Escherichia coli str. K-12 substr. MG1655]	47.34	1.02074	0.970714	0.950201	1.0237	0.969452	0.950276	252.055	278.472	338	37.2416	6.354
16128741;E3PI01	kinase inhibitor homolog, UPF0098 family [Escherichia coli str. K-12 substr. MG1655]	44.94	0.950589	0.912701	1.03327	0.983643	0.969053	0.993563	119.513	47	158	17.0743	5.65576
187731473	tagatose-bisphosphate aldolase [Shigella boydii CDC 3083-94]	61.27	1.01428	0.991701	0.976925	0.97617	0.96868	1.05767	715.044	726.742	284	30.8266	6.34131
15802948;E3PF16	PTS system phosphohistidinoprotein-hexose phosphotransferase Hpr [Escherichia coli O157:H7 str. EDL933]	92.94	1.04916	1.05571	0.981639	1.04967	0.968654	1.00516	386.11	446.921	85	9.11374	5.8335
16128513;E3PGG1	bifunctional 5,10-methylene-tetrahydrofolate dehydrogenase/ 5,10-methylene-tetrahydrofolate cyclohydrolase [Escherichia coli str. K-12 substr. MG1655]	15.63	#DIV/0!	#DIV/0!	#DIV/0!	0.932721	0.968543	1.04199		0	288	31.0243	6.0874
15800320;E3PGL5	alkyl hydroperoxide reductase [Escherichia coli O157:H7 str. EDL933]	96.26	0.996158	0.958353	0.960693	1.0045	0.968538	0.954816	1615.73	1608.2	187	20.7484	5.17334
585355246	hydrolase [Escherichia coli]	35.64	0.968406	1.03519	1.06807	0.975416	0.967999	0.995817	94.936	107.073	188	20.4386	5.84619
640095	Chain A, Crystal And Molecular Structures Of Native And Ctp-Liganded Aspartate Carbamoyltransferase From Escherichia Coli	58.36	1.06146	0.964803	0.868891	1.0509	0.967995	0.918748	1788.85	1702.84	305	33.5184	7.73779
16128229;E3PDM1	gamma-glutamylphosphate reductase [Escherichia coli str. K-12 substr. MG1655]	26.38	1.01911	0.968265	0.959147	0.96157	0.967817	1.03738	138.767	133.21	417	44.6022	5.64307
15803607;E3PJY0	30S ribosomal protein S21 [Escherichia coli O157:H7 str. EDL933]	63.38	1.03964	1.04175	0.98747	1.04953	0.967463	0.927857	88.93	72.89	71	8.49473	11.1509
90111586;E3PLK8	heat shock protein Hsp33 [Escherichia coli str. K-12 substr. MG1655]	13.7	#DIV/0!	#DIV/0!	#DIV/0!	0.983774	0.967426	0.986774		103.14	292	32.5139	4.48779
387611235;E3PHD8	aldose 1-epimerase (mutarotase) [Escherichia coli ETEC H10407]	51.73	#DIV/0!	#DIV/0!	#DIV/0!	0.998148	0.966757	0.971891	110.522	166.878	346	38.1948	5.0083
486430727	succinylornithine transaminase [Escherichia coli]	53.69	0.917512	0.982801	1.06085	0.940312	0.966458	1.06444	299.151	218.112	406	43.637	6.46826
387611962;E3PLT1	putative lipoprotein [Escherichia coli ETEC H10407]	20.72	1.0621	1.10649	1.04093	0.903861	0.966435	1.07292	28.01	49.22	222	24.3935	8.32373
2392283	Chain D, Crystal Structure Of The Nucleotide Exchange Factor Grpe Bound To The Atpase Domain Of The Molecular Chaperone Dnak	67.62	0.97494	0.981519	1.00591	0.97016	0.966263	1.03672	2441.55	2157.39	383	41.4996	4.99561
15802049;E3PML2	glutathionine S-transferase [Escherichia coli O157:H7 str. EDL933]	32.84	1.01375	0.979291	0.95535	1.02813	0.965681	0.960786	74.5233	27.27	201	22.8538	6.21436
545286961	glucose-6-phosphate isomerase [Escherichia coli]	18.43	1.03688	1.0401	1.00228	0.979781	0.965348	0.988667	177.771	150.006	548	61.1829	6.49365
598711254	bifunctional protein putA [Escherichia coli 1-110-08_S3_C3]	43.18	0.882806	1.02135	1.16783	0.933158	0.964763	1.11822	1837.37	1598.22	1320	143.696	6.04932
16128885;E3PIT9	3-deoxy-manno-octulosonate cytidylyltransferase [Escherichia coli str. K-12 substr. MG1655]	12.5	0.967181	1.02003	1.05377	0.979531	0.964476	0.988026	57.67	61.3462	248	27.5971	5.2749
445979268	3-phosphoserine/phosphohydroxythreonine aminotransferase [Escherichia]	22.65	0.951034	0.962187	1.01089	0.924528	0.964453	1.04678	90.7193	21.56	362	39.7039	5.2749
16128864;E3PIR8	predicted hydrolase, isochorismatase family [Escherichia coli str. K-12 substr. MG1655]	58.65	0.890238	1.04457	1.17238	0.95548	0.964216	1.02968	152.7	160.684	208	23.0858	5.41455
16130388;E3PF55	fused malic enzyme predicted oxidoreductase/predicted phosphotransacetylase [Escherichia coli str. K-12 substr. MG1655]	67.46	#DIV/0!	#DIV/0!	#DIV/0!	1.01163	0.964171	1.00299	1243.67	1253.11	759	82.3648	5.50342
585310570	peptide ABC transporter substrate-binding protein [Escherichia coli]	70.53	0.995671	1.05455	1.05826	0.943399	0.964109	1.02548	1099.51	1066.48	543	60.922	6.62451
387614541;E3PAY4	fatty oxidation complex subunit alpha [includes: enoyl-CoA hydratase; delta(3)-cis-delta(2)-trans-enoyl-CoA isomerase; 3-hydroxyacyl-CoA dehydrogenase; 3 hydroxybutyryl-CoA epimerase] [Escherichia coli ETEC H10407]	9.47	0.933203	0.940567	1.00705	0.988963	0.964004	0.972087	78.1267	48.1	729	79.6145	6.17627
518680690	malonyl CoA-ACP transacylase [Escherichia coli]	75.73	1.01098	0.990857	0.969356	1.03796	0.963929	0.945129	736.573	947.616	309	32.3954	5.21143
16130704;E3PHV4	L-serine deaminase II [Escherichia coli str. K-12 substr. MG1655]	29.89	0.99345	0.948093	0.945275	1.00341	0.963758	0.944019	227.514	163.18	455	48.7215	5.79541
16128734;E3PHE8	pyridoxal phosphate (PLP) phosphatase [Escherichia coli str. K-12 substr. MG1655]	15.07	1.0743	0.969489	0.901687	0.915719	0.963705	1.01933	41.46	55.5633	272	30.1821	5.89697
134104519	Chain A, Single Chain Integration Host Factor Protein (Scihf2) In Complex With Dna	33.82	0.951528	1.04475	1.14835	0.880722	0.963703	1.09799	137.1	132.576	204	22.8258	9.59814
170021754;E3PEA6	peptidase PmbA [Escherichia coli ATCC 8739]	39.11	#DIV/0!	#DIV/0!	#DIV/0!	1.02065	0.963328	0.947092	269.76	117.526	450	48.3374	5.60498
15803103	ATP-dependent RNA helicase SrmB [Escherichia coli O157:H7 str. EDL933]	17.12	0.961008	1.16382	1.25067	0.825008	0.963324	1.17413	163.443	170.886	444	49.8644	9.24658
485789656	cytochrome O ubiquinol oxidase [Escherichia coli]	39.62	1.09291	0.892553	0.815994	0.838901	0.963222	1.15215	145.391	249.648	265	29.4776	6.60986
15832901;E3PHU4	glucarate dehydratase [Escherichia coli O157:H7 str. Sakai]	5.38	#DIV/0!	#DIV/0!	#DIV/0!	0.956677	0.96299	1.01007		27.27	446	49.1096	6.07471
15834382;E3PDA5	elongation factor P [Escherichia coli O157:H7 str. Sakai]	39.36	0.993029	1.06962	1.02775	1.03938	0.96298	0.917617	386.939	404.515	188	20.5784	5.021
445966988;E3PI06	MULTISPECIES: dithiobiotin synthetase [Enterobacteriaceae]	10.67	#DIV/0!	#DIV/0!	#DIV/0!	0.992801	0.962921	0.973248		44.63	225	24.1244	5.8335
15800534;E3PI11	molybdenum cofactor biosynthesis protein MoaC [Escherichia coli O157:H7 str. EDL933]	42.86	1.02951	1.03884	0.889055	1.11263	0.962859	0.847139	100.993	108.29	161	17.456	7.10791
14719528	Chain A, Crystal Structure Analysis Of The E. Coli Manganese Superoxide Dismutase Q146l Mutant	93.66	0.910062	0.980204	1.01129	0.922074	0.962689	1.04765	912.538	778.255	205	22.9366	6.96143
545144513	3-deoxy-D-manno-octulosonate 8-phosphate phosphatase KdsC [Escherichia coli]	27.59	0.968934	0.87333	0.900583	0.986958	0.962408	0.978487	30.12	41.54	145	15.5812	5.32568
387610997;E3PFT8	chaperone (heat shock protein) [Escherichia coli ETEC H10407]	39.1	1.05021	0.965696	0.96787	1.03779	0.962394	0.92856	472.372	526.194	624	71.4083	5.18604
566274739	hypothetical protein Q609_ECAC01909G0002, partial [Escherichia coli DORA_A_5_14_21]	2.45	1.01489	1.01593	1.00019	0.957986	0.962392	1.00806	0	0	286	30.6247	8.85107
446463717	hypothetical protein, partial [Enterobacteriaceae]	91.67	1.05164	0.93255	0.909161	1.04354	0.962092	0.918949	1471.81	1506.78	84	9.20278	7.41553
606910196	type II citrate synthase [Escherichia coli O91:H14 str. 06-3691]	78.45	0.902602	0.981417	1.13661	0.900313	0.962083	1.05157	2576.65	2669.92	427	47.9829	6.80029
585302204	thioredoxin reductase [Escherichia coli]	55.14	1.05506	0.96254	0.90562	0.971392	0.961674	0.967554	604.044	641.011	321	34.6184	5.50342
632161327	isochorismatase family protein [Escherichia coli 2-011-08_S1_C1]	35.64	#DIV/0!	#DIV/0!	#DIV/0!	0.908773	0.961653	1.06184		107.073	188	20.4386	5.84619
15803846;E3PL03	50S ribosomal protein L4 [Escherichia coli O157:H7 str. EDL933]	75.12	0.990969	0.994482	1.02344	0.980505	0.961573	1.00858	1861.74	1861.17	201	22.0729	9.72998
15830039;E3PHD9	galactokinase [Escherichia coli O157:H7 str. Sakai]	55.24	0.996909	0.866555	0.877949	1.00123	0.960867	0.947026	376.825	324.372	382	41.4158	5.45264
147461	aspartate transcarbamoylase catalytic chain [Escherichia coli K-12]	63.34	1.15737	0.911987	0.8361	1.12754	0.960804	0.85506	1525.15	1198.65	311	34.3898	6.60986
16129094;E3PKE1	adenylosuccinate lyase [Escherichia coli str. K-12 substr. MG1655]	27.19	0.957092	0.962284	0.994009	1.0415	0.960719	0.911985	266.78	201.8	456	51.5106	6.01123
16128735;E3PHE9	6-phosphogluconolactonase [Escherichia coli str. K-12 substr. MG1655]	43.81	1.00864	0.975854	0.980792	0.958379	0.960689	0.988136	413.092	326.828	331	36.2849	5.2749
152972641	F0F1 ATP synthase subunit beta [Klebsiella pneumoniae subsp. pneumoniae MGH 78578]	83.48	0.995759	0.997201	1.0009	0.989564	0.960555	0.974033	2993.67	2898.58	460	50.1788	4.99561
162135900;E3PKI7	dihydroxyacetone kinase, PTS-dependent, dihydroxyacetone-binding subunit [Escherichia coli str. K-12 substr. MG1655]	8.15	1.03813	1.01429	0.976232	0.952324	0.960371	1.01193	74.86	80.79	356	38.1911	4.98291
16129620;E3PMN9	riboflavin synthase, alpha subunit [Escherichia coli str. K-12 substr. MG1655]	18.78	1.0223	0.98746	0.965122	1.00111	0.960329	0.962571	61.85	117.687	213	23.43	5.98584
657323207	transporter [Escherichia coli]	8.16	#DIV/0!	#DIV/0!	#DIV/0!	0.869132	0.960188	1.10858		21.69	331	36.2636	5.61768
38704135;E3PJB3	glutathione S-transferase [Escherichia coli O157:H7 str. Sakai]	6.94	1.03662	0.866904	0.835585	0.918608	0.95982	1.04847	39.15	41.38	288	32.3714	6.69775
16128159;E3PDB8	2,3,4,5-tetrahydropyridine-2-carboxylate N-succinyltransferase [Escherichia coli str. K-12 substr. MG1655]	62.41	1.02926	1.01754	0.970309	1.04383	0.959683	0.958416	628.644	449.55	274	29.8734	5.74463
387611620;E3PJP8	ribonuclease E [Escherichia coli ETEC H10407]	41.75	#DIV/0!	#DIV/0!	#DIV/0!	0.954212	0.95967	1.00919	603.471	484.307	1061	118.187	5.61768
387612813;E3PDU0	glycerophosphoryl diester phosphodiesterase [Escherichia coli ETEC H10407]	21.79	1.10978	0.937932	0.897732	1.11503	0.959507	0.863488	47.6228	64.6167	358	40.8163	5.60498
485653100	ribose 5-phosphate isomerase [Escherichia coli]	83.11	#DIV/0!	#DIV/0!	#DIV/0!	1.08584	0.959382	0.886583	584.019	509.475	219	22.845	5.59229
585347373	phosphoglyceromutase [Escherichia coli]	81.6	0.787776	0.984931	1.24923	0.67926	0.959321	1.41717	1118.26	1093.01	250	28.5378	6.43018
507087417	succinylornithine transaminase [Escherichia coli]	28.82	#DIV/0!	#DIV/0!	#DIV/0!	0.80435	0.95931	1.19677	155.396	55.4018	406	43.6851	6.52197
16128970;E3PJH3	NAD(P)H:quinone oxidoreductase [Escherichia coli str. K-12 substr. MG1655]	55.05	0.994148	0.877294	0.883622	0.992854	0.959129	0.965552	680.231	719.522	198	20.8324	5.85889
15804734;E3PDA0	co-chaperonin GroES [Escherichia coli O157:H7 str. EDL933]	92.78	1.08842	0.972665	0.888399	1.02297	0.958878	0.931942	943.462	1096.54	97	10.3806	5.23682
410593647	microcin protein [Escherichia coli]	71.67	0.961252	0.946396	0.998716	0.935551	0.95873	1.0201	187.41	142.523	120	11.8636	8.55811
16128142;E3PCJ9	fused glycosyl transferase and transpeptidase [Escherichia coli str. K-12 substr. MG1655]	2.01	0.929656	0.978625	1.0518	0.96349	0.958709	0.998469	33.54	36.35	844	94.2334	9.0708
15832701;E3PGX1	methyltransferase [Escherichia coli O157:H7 str. Sakai]	44.06	0.9918	1.0371	1.07102	0.981048	0.958501	1.02047	111.4	156.56	345	37.761	8.77783
15800427	succinate dehydrogenase flavoprotein subunit [Escherichia coli O157:H7 str. EDL933]	70.41	0.980825	0.939337	0.964839	1.00035	0.958477	0.968734	2276.47	1874.65	588	64.3621	6.34131
15799854;E3PDC4	ribosome recycling factor [Escherichia coli O157:H7 str. EDL933]	70.27	1.19223	0.925413	0.764678	1.11871	0.958421	0.827016	491.371	479.067	185	20.6259	6.88818
15801396;E3PKG2	cell division topological specificity factor MinE [Escherichia coli O157:H7 str. EDL933]	38.64	1.02648	1.00581	0.97101	1.00734	0.957725	0.954028	57.8767	51.8333	88	10.2285	5.23682
585353612	ferritin [Escherichia coli]	78.79	1.10254	0.97072	0.87971	1.12771	0.95745	0.851946	396.002	350.908	165	19.4104	4.98291
485833073	delta-aminolevulinic acid dehydratase [Escherichia coli]	41.36	0.970944	1.10588	1.13803	0.783789	0.956979	1.22517	271.593	316.179	324	35.5849	5.49072
15803843;E3PL00	30S ribosomal protein S19 [Escherichia coli O157:H7 str. EDL933]	88.04	1.06248	0.982054	0.894202	1.01852	0.956448	0.897925	1105.67	982.982	92	10.4237	10.521
16128408;E3PFP0	tRNA s(4)U8 sulfurtransferase [Escherichia coli str. K-12 substr. MG1655]	15.77	1.03587	0.99359	0.957315	0.973129	0.955746	0.976841	77.7867	67.13	482	54.9387	6.60986
15803837;E3PKZ4	50S ribosomal protein L14 [Escherichia coli O157:H7 str. EDL933]	70.73	1.02958	0.978572	0.915207	1.02299	0.955714	0.964507	961.434	1012.79	123	13.5325	10.4185
485754741	ribonuclease E [Escherichia coli]	44.42	1.03145	1.00919	0.984601	1.00757	0.955634	0.91022	644.258	552.646	1058	117.71	5.5415
E3PIA0	Low specificity L-threonine aldolase OS=Escherichia coli O78:H11 (strain H10407 / ETEC) GN=ETEC_0937 PE=4 SV=1 - [E3PIA0_ECOH1]	6.31	#DIV/0!	#DIV/0!	#DIV/0!	1.11878	0.955601	0.857088			333	36.4596	6.18896
90111697;E3PE33	oligoribonuclease [Escherichia coli str. K-12 substr. MG1655]	17.13	1.07614	1.00454	0.932697	0.991297	0.955293	0.967003	25.07	32.33	181	20.8025	5.08447
15804835;E3PEB4	aspartate carbamoyltransferase [Escherichia coli O157:H7 str. EDL933]	94.12	#DIV/0!	#DIV/0!	#DIV/0!	1.07458	0.955276	0.892043	518.749	474.183	153	17.1099	7.37158
E3PII3	2-octaprenyl-6-methoxyphenol hydroxylase OS=Escherichia coli O78:H11 (strain H10407 / ETEC) GN=ETEC_3100 PE=4 SV=1 - [E3PII3_ECOH1]	3.57	#DIV/0!	#DIV/0!	#DIV/0!	0.938883	0.955086	1.02077			392	42.2916	7.28369
16130477;E3PG96	fused nitric oxide dioxygenase/dihydropteridine reductase 2 [Escherichia coli str. K-12 substr. MG1655]	14.39	1.01452	0.921654	0.936921	1.03141	0.954804	0.928919	69.55	58.2	396	43.84	5.77002
15799847;E3PDB6	hypothetical protein Z0175 [Escherichia coli O157:H7 str. EDL933]	80.47	0.998791	0.952339	0.949014	0.966674	0.954628	0.990944	223.131	168.972	128	15.0869	7.18115
24113450;E3PCL4	uridine/cytidine kinase [Shigella flexneri 2a str. 301]	35.68	0.993967	1.01019	1.01548	0.993348	0.954504	0.96464	129.993	116.639	213	24.3376	6.87354
15804954;E3PFG5	thymidine phosphorylase [Escherichia coli O157:H7 str. EDL933]	11.36	0.999521	0.779731	0.779457	1.05568	0.954478	0.930137	29.89	88.64	440	47.15	5.37646
15834105;E3PB58	glycerol kinase [Escherichia coli O157:H7 str. Sakai]	55.38	1.04436	0.885938	0.847604	1.02046	0.954036	0.909486	747.697	839.816	502	56.1953	5.50342
16128371;E3PFK3	pyrroline-5-carboxylate reductase, NAD(P)-binding [Escherichia coli str. K-12 substr. MG1655]	41.64	1.08848	0.979904	0.899505	0.809851	0.953912	1.18195	180.65	208.13	269	28.1265	5.89697
16129979	glucose-1-phosphate thymidylyltransferase [Escherichia coli str. K-12 substr. MG1655]	52.9	1.01817	1.0529	1.02179	0.988891	0.953792	0.961472	244.475	205.746	293	32.6727	5.5542
15803439;E3PII0	glycine cleavage system protein H [Escherichia coli O157:H7 str. EDL933]	33.33	0.897604	0.939542	1.0016	0.985927	0.95371	0.986672	157.163	176.65	129	13.8026	4.09424
486211448	tryptophanase [Escherichia coli]	93.84	1.04595	0.967667	0.938058	1.01867	0.953237	0.928459	6598.9	6312.69	471	52.7396	6.39209
486604866	galactitol-specific phosphotransferase enzyme IIB component [Escherichia coli]	59.57	0.92408	1.01085	1.1178	0.988725	0.953066	0.958057	349.815	315.269	94	10.2003	5.8335
16131180;E3PKY5	50S ribosomal subunit protein L15 [Escherichia coli str. K-12 substr. MG1655]	69.44	1.04548	0.990414	0.952582	1.00965	0.95299	0.932328	1243.76	1260.99	144	14.9713	11.1802
15829962;E3PH72	glucosamine-6-phosphate deaminase [Escherichia coli O157:H7 str. Sakai]	52.63	0.984092	0.957969	1.02247	0.951345	0.952699	0.999089	169	209.887	266	29.7551	6.90283
16130255	erythronate-4-phosphate dehydrogenase [Escherichia coli str. K-12 substr. MG1655]	29.63	1.09758	1.06019	1.0111	0.972825	0.952162	1.00118	158.024	120.31	378	41.3418	6.69775
6175920	lipoprotein [Escherichia coli]	34.84	#DIV/0!	#DIV/0!	#DIV/0!	0.87652	0.951927	1.08978	69.7	53.06	155	16.4024	9.40771
440287012	UDP-glucose pyrophosphorylase regulatory subunit [Enterobacteriaceae bacterium strain FGI 57]	47.47	0.973042	0.989189	1.01575	1.05078	0.951804	0.908934	510.621	464.421	297	32.5791	6.25244
16131302;E3PLN3	glycogen phosphorylase [Escherichia coli str. K-12 substr. MG1655]	9.82	1.04277	0.981724	0.940673	0.981397	0.951737	1.02162	61.19	65.9603	815	93.1141	5.89697
16131063;E3PK83	argininosuccinate synthetase [Escherichia coli str. K-12 substr. MG1655]	25.5	0.980204	0.938155	0.969017	0.965821	0.951485	0.992653	43.653	79.0732	447	49.8668	5.38916
485963297	UDP-N-acetylmuramoylalanine--D-glutamate ligase [Escherichia coli]	5.71	0.922107	1.00336	1.08721	0.890538	0.951339	1.07196	0	49.25	438	46.9359	5.31299
16130803;E3PIH7	6-phospho-beta-glucosidase A [Escherichia coli str. K-12 substr. MG1655]	8.77	1.01621	0.991012	0.974391	1.05031	0.951222	0.98073	30.56	68.58	479	55.3249	5.85889
15800619;E3PI94	arginine transporter ATP-binding subunit [Escherichia coli O157:H7 str. EDL933]	3.72	0.903965	0.96138	1.06263	1.00295	0.951183	0.951654	39.72	39.86	242	27.005	6.63916
157161303;E3PNM2	hypothetical protein EcHS_A1927 [Escherichia coli HS]	41.03	1.05091	1.03226	0.981435	0.953563	0.95103	1.00078	44.04	48.31	78	8.76121	4.66553
15799705;E3PBB3	30S ribosomal protein S20 [Escherichia coli O157:H7 str. EDL933]	67.82	1.05643	0.959803	0.933208	1.09117	0.951007	0.910667	740.29	639.308	87	9.67832	11.1802
16129497;E3PM39	dipeptidyl carboxypeptidase II [Escherichia coli str. K-12 substr. MG1655]	8.81	1.0104	1.03432	1.02282	0.921257	0.950419	1.05669	36.49	48.28	681	77.467	5.74463
15803473	transketolase [Escherichia coli O157:H7 str. EDL933]	62.44	#DIV/0!	#DIV/0!	#DIV/0!	0.921394	0.950298	1.03493	1841.76	1662.7	663	72.1609	5.73193
486209823	serine hydroxymethyltransferase [Escherichia coli]	65.95	1.04812	0.98203	0.922953	1.02956	0.950044	0.938649	2559.45	2543.82	417	45.287	6.7124
15803300	phosphopyruvate hydratase [Escherichia coli O157:H7 str. EDL933]	86.57	1.01334	0.939969	0.930728	1.00445	0.949963	0.942132	5263.31	4949	432	45.5734	5.47803
16131300;E3PLN1	sn-glycerol-3-phosphate dehydrogenase, aerobic, FAD/NAD(P)-binding [Escherichia coli str. K-12 substr. MG1655]	56.49	0.931534	0.982439	1.06312	0.988096	0.949615	0.94883	469.6	265.083	501	56.7151	7.44482
16129011;E3PJL1	osmoregulated periplasmic glucan (OPG) biosynthesis periplasmic protein [Escherichia coli str. K-12 substr. MG1655]	44.62	#DIV/0!	#DIV/0!	#DIV/0!	0.95058	0.949535	1.00234	199.32	205.665	511	57.8761	7.21045
658734109	NADH oxidoreductase (quinone), F subunit [Escherichia coli 5-366-08_S1_C3]	45.17	#DIV/0!	#DIV/0!	#DIV/0!	0.958171	0.949179	0.994031		504.154	445	49.214	7.10791
485772763	membrane protein [Escherichia coli]	45.24	1.09083	1.01751	0.932007	1.00394	0.949007	0.94854	29.12	23.49	84	8.85727	4.71631
598692171	zinc-binding dehydrogenase family protein [Escherichia coli 1-110-08_S4_C3]	51.16	0.936095	0.973075	1.04263	0.91961	0.948861	1.01495	272.511	197.487	346	37.3653	6.68311
90111666;E3PB43	6-N-hydroxylaminopurine resistance protein [Escherichia coli str. K-12 substr. MG1655]	16.96	0.934125	1.00723	1.07736	1.14996	0.948756	0.827882	52.56		224	25.3267	6.06201
446264775	malic enzyme [Escherichia coli]	65.35	1.01054	0.991368	0.980212	0.970006	0.948651	0.981358	1109.17	1108.05	759	82.3628	5.50342
485890790	bifunctional aconitate hydratase 2/2-methylisocitrate dehydratase [Escherichia coli]	65.79	1.05151	0.960213	1.02562	0.803724	0.94859	1.08541	2451.34	2846.99	839	90.5065	5.42725
15803698;E3PK68	hypothetical protein Z4517 [Escherichia coli O157:H7 str. EDL933]	16.77	1.04464	0.978529	0.935937	1.00486	0.948475	0.947139	43.69	43.71	167	18.5223	4.729
15802125	phenylalanyl-tRNA synthetase subunit beta [Escherichia coli O157:H7 str. EDL933]	57.99	1.02795	0.977395	1.00692	1.0737	0.948319	0.886272	769.862	880.44	795	87.3774	5.23682
16131162;E3PKW5	dehydroshikimate reductase, NAD(P)-binding [Escherichia coli str. K-12 substr. MG1655]	13.97	1.0831	0.994121	0.917089	0.846012	0.948207	1.12466	58.77	27.56	272	29.3952	5.57959
16128462;E3PFU3	predicted transporter with NAD(P)-binding Rossmann-fold domain [Escherichia coli str. K-12 substr. MG1655]	8.42	1.03947	1.01947	0.979945	1.00079	0.948188	0.983194	116.031	104.374	558	59.3853	5.07178
493737455	carbamoyl phosphate synthase small subunit [Citrobacter youngae]	47.06	0.917369	0.920435	1.00251	0.887049	0.947957	1.07235	1151.12	870.552	391	42.2164	5.94775
15802817;E3PDW9	hypothetical protein Z3526 [Escherichia coli O157:H7 str. EDL933]	32.67	0.967485	0.861995	0.890225	0.989348	0.947915	0.94748	46.9767	69.3467	101	11.2988	5.56689
16128655	fused N-acetyl glucosamine specific PTS enzyme: IIC, IIB, and IIA components [Escherichia coli str. K-12 substr. MG1655]	16.82	0.955976	0.93856	0.980967	1.00002	0.947804	0.95105	157.253	133.91	648	68.3029	6.16357
485868870	malonyl CoA-ACP transacylase [Escherichia coli]	63.01	1.03369	0.911355	0.880923	1.02322	0.947216	0.928915	520.729	740.613	292	30.6246	5.10986
387610588;E3PCG5	dihydrolipoamide acetyltransferase component (E2) of pyruvate dehydrogenase [Escherichia coli ETEC H10407]	54.47	0.928883	0.962864	1.03882	0.96118	0.946772	0.94815	1972.11	1701.3	626	65.7746	5.17334
387613990;E3PKZ8	30S ribosomal protein S3 [Escherichia coli ETEC H10407]	81.47	1.03169	0.942841	0.908598	1.02354	0.946483	0.915588	1906.02	1631.41	232	25.8391	10.272
E3PKL3	Nitrite extrusion protein OS=Escherichia coli O78:H11 (strain H10407 / ETEC) GN=ETEC_1330 PE=4 SV=1 - [E3PKL3_ECOH1]	4.32	#DIV/0!	#DIV/0!	#DIV/0!	1.13934	0.946376	0.833498			463	49.6609	9.62744
38703898;E3PI68	transferase [Escherichia coli O157:H7 str. Sakai]	51.44	0.94405	0.923347	0.957361	0.988467	0.946316	0.943436	101.161	73.07	208	23.6982	5.17334
387612609;E3PBP7	histidinol dehydrogenase [Escherichia coli ETEC H10407]	9.22	0.963597	1.07496	1.11464	0.960659	0.94625	0.988398	0	61.31	434	46.1175	5.05908
446105225	UTP--glucose-1-phosphate uridylyltransferase subunit GalU [Escherichia coli]	76.77	#DIV/0!	#DIV/0!	#DIV/0!	0.853834	0.946215	1.11202	718.022	690.32	297	32.8121	5.99854
15803871;E3PLG5	cAMP-regulatory protein [Escherichia coli O157:H7 str. EDL933]	55.24	1.02414	0.991134	0.909162	1.01678	0.946135	0.944286	150.07	140.66	210	23.6254	8.25049
559189569	putative lipoprotein, partial [Escherichia coli]	35.67	#DIV/0!	#DIV/0!	#DIV/0!	1.02922	0.945876	0.922189	149.316	119.333	171	17.5164	8.76318
15832502;E3PEX6	EvgA family transcriptional regulator [Escherichia coli O157:H7 str. Sakai]	19.61	1.04616	0.923929	0.924816	1.06924	0.945598	0.897952	82.88	72.54	204	22.6758	7.32764
15804028;E3PM84	low-affinity phosphate transport protein [Escherichia coli O157:H7 str. EDL933]	13.43	0.974184	0.955279	0.97978	1.01429	0.945176	0.93507	57.27	34.08	499	53.3544	9.51025
387612167;E3PMQ3	putative peptidoglycan-binding protein [Escherichia coli ETEC H10407]	21.56	0.932859	0.798809	0.855591	0.942022	0.944266	1.00584	46.67	43.19	334	36.0459	9.40771
15803301;E3PHT7	CTP synthetase [Escherichia coli O157:H7 str. EDL933]	73.76	1.05531	0.958885	0.910292	1.04557	0.944085	0.916742	1164.84	1283.41	545	60.3361	5.93506
15803725;E3PK95	50S ribosomal protein L27 [Escherichia coli O157:H7 str. EDL933]	57.65	1.03787	0.945759	0.917965	1.01878	0.943958	0.910489	638.967	569.071	85	9.11888	10.5796
387610717;E3PDK1	acyl-CoA dehydrogenase [Escherichia coli ETEC H10407]	13.51	0.940661	0.923982	0.955539	0.979397	0.94359	0.893857	114.01	57.06	814	89.1488	7.94287
15834378;E3PDA1	molecular chaperone GroEL [Escherichia coli O157:H7 str. Sakai]	91.06	1.03982	0.980292	0.912237	1.01466	0.943532	0.939998	7095.69	7458.52	548	57.2927	4.94482
E3PI12	Molybdopterin converting factor, subunit 1 OS=Escherichia coli O78:H11 (strain H10407 / ETEC) GN=ETEC_0849 PE=4 SV=1 - [E3PI12_ECOH1]	9.88	#DIV/0!	#DIV/0!	#DIV/0!	1.04937	0.943422	0.902138			81	8.75244	4.56396
16129861;E3PAT9	DNA-binding response regulator in two-component regulatory system with BarA [Escherichia coli str. K-12 substr. MG1655]	5.5	#DIV/0!	#DIV/0!	#DIV/0!	0.961509	0.943239	0.984381		57.06	218	23.8774	7.02002
16132198	2-deoxyribose-5-phosphate aldolase, NAD(P)-linked [Escherichia coli str. K-12 substr. MG1655]	76.83	0.991703	0.931158	0.955222	0.992393	0.943106	0.962506	594.723	645.646	259	27.7163	5.73193
90111195;E3PIY7	methylglyoxal synthase [Escherichia coli str. K-12 substr. MG1655]	51.97	0.998473	0.942452	0.943109	1.03554	0.942859	0.919412	88.25	109.956	152	16.9078	6.63916
15803317;E3PHV2	hypothetical protein Z4112 [Escherichia coli O157:H7 str. EDL933]	26.21	0.981275	0.970745	0.998932	1.04885	0.942838	0.924072	110.31	102.523	454	50.9392	6.48096
16130810;E3PII4	proline aminopeptidase P II [Escherichia coli str. K-12 substr. MG1655]	26.76	1.05248	1.05482	1.00139	1.03749	0.942717	0.948768	85.29	122.64	441	49.7841	5.38916
15803709;E3PK79	ribosome-binding factor A [Escherichia coli O157:H7 str. EDL933]	35.34	1.05129	0.938038	0.87566	1.17084	0.942626	0.832837	88.09	107.993	133	15.1448	6.20166
485755842	cell division protein FtsJ [Escherichia coli]	19.08	0.918127	1.04588	1.1382	0.778228	0.942545	1.21532	61.04	61.87	152	16.5424	8.80713
651756426	pyrroline-5-carboxylate reductase [Escherichia coli 2-156-04_S3_C2]	41.64	#DIV/0!	#DIV/0!	#DIV/0!	1.00212	0.94235	0.943596		168.32	269	28.1425	5.89697
15801456;E3PKL5	nitrate reductase 1 subunit beta [Escherichia coli O157:H7 str. EDL933]	33.59	#DIV/0!	#DIV/0!	#DIV/0!	1.1412	0.942185	0.828457	193.507	172.738	512	58.0428	6.771
545240835	DNA-directed RNA polymerase subunit beta' [Escherichia coli]	73.85	#DIV/0!	#DIV/0!	#DIV/0!	1.03938	0.941793	0.909235	3260.73	2707.27	1407	155.076	7.28369
161367509;E3PLJ7	shikimate kinase I [Escherichia coli O157:H7 str. EDL933]	44.51	1.03414	1.04907	0.989137	0.905859	0.940896	1.04596	208.793	108.592	173	19.5261	5.33838
387613290;E3PH31	succinate-semialdehyde dehydrogenase [Escherichia coli ETEC H10407]	76.46	0.92977	0.993885	1.04755	0.880563	0.940723	1.05483	1126.57	1119.65	480	51.5035	5.60498
568394668	Oligopeptidase A [Escherichia coli IS5]	25.83	1.00102	0.990303	0.988475	1.05494	0.940628	0.894719	266.042	433.362	933	104.4	5.56689
162135901;E3PL25	predicted RNA binding protein [Escherichia coli str. K-12 substr. MG1655]	15.53	#DIV/0!	#DIV/0!	#DIV/0!	0.99686	0.940481	0.946696		26.29	206	23.197	6.354
170018282;E3PM79	secretion protein HlyD family protein [Escherichia coli ATCC 8739]	34.08	1.0007	0.975919	0.986541	1.01766	0.940226	0.984507	75.08	71.73	355	38.8047	6.85889
15803826;E3PKY3	50S ribosomal protein L36 [Escherichia coli O157:H7 str. EDL933]	21.05	#DIV/0!	#DIV/0!	#DIV/0!	0.937543	0.940132	1.00622		45.79	38	4.36145	10.6821
215485339	periplasmic chaperone [Escherichia coli O127:H6 str. E2348/69]	61.49	1.00193	0.899594	0.878895	1.02973	0.940009	0.947649	456.339	481.434	161	17.6763	9.80322
446660278	zinc transporter [Escherichia coli]	50.38	1.00845	0.949813	0.936453	1.02009	0.940007	0.968149	127.22	172.736	260	28.4647	5.85889
145698291	NADH:ubiquinone oxidoreductase, fused CD subunit [Escherichia coli str. K-12 substr. MG1655]	42.11	1.00607	0.940361	0.933912	1.04202	0.939653	0.904874	466.33	528.229	596	68.1925	6.41748
16130220;E3PDY9	NADH:ubiquinone oxidoreductase, chain E [Escherichia coli str. K-12 substr. MG1655]	28.31	0.945608	0.890751	0.946985	1.03823	0.939321	0.932541	130.917	117.97	166	18.5782	5.68115
15801397;E3PKG3	cell division inhibitor MinD [Escherichia coli O157:H7 str. EDL933]	70.37	1.03769	1.0299	0.991672	1.01521	0.939296	0.928415	871.036	698.782	270	29.5956	5.37646
387613421;E3PHV5	lactaldehyde reductase (propanediol oxidoreductase) [Escherichia coli ETEC H10407]	14.36	0.996238	0.866724	0.867477	1.05877	0.939283	0.861855	90.5033	105.02	383	40.6608	5.2749
446741157	spermidine synthase [Escherichia coli]	34.72	1.01042	0.951838	0.941239	0.937631	0.938798	0.999565	85.34	77.8667	288	32.2998	5.77002
446708492	type II citrate synthase [Escherichia]	71.66	0.963452	1.06186	1.10123	0.920926	0.93861	1.02272	2397.29	2445.93	427	48.079	6.94678
15804955;E3PFG6	phosphopentomutase [Escherichia coli O157:H7 str. EDL933]	57.49	0.955387	0.920498	0.966228	0.985095	0.93842	0.952657	543.544	612.44	407	44.342	5.2876
15803838;E3PKZ5	30S ribosomal protein S17 [Escherichia coli O157:H7 str. EDL933]	64.29	1.07052	0.939975	0.89146	1.03917	0.938313	0.933095	460.051	447.605	84	9.69828	9.59814
486203109	carbamoyl-phosphate synthase large chain [Escherichia coli]	58.49	1.00945	0.884157	0.865125	0.966262	0.937924	0.948777	3294.76	3182.46	1072	117.726	5.33838
49176430;E3PAY3	3-ketoacyl-CoA thiolase (thiolase I) [Escherichia coli str. K-12 substr. MG1655]	10.34	1.05911	1.01488	0.957444	1.00992	0.937626	0.931616	66.7092	69.239	387	40.8496	6.80029
15804030;E3PM86	universal stress protein; broad regulatory function? [Escherichia coli O157:H7 str. EDL933]	91.67	1.01365	0.933776	0.913198	1.03009	0.937521	0.890366	857.43	887.405	144	16.0561	5.2876
446852152;E3PCM8	MULTISPECIES: hypothetical protein [Enterobacteriaceae]	17.27	#DIV/0!	#DIV/0!	#DIV/0!	0.928355	0.936976	1.01277		43.89	110	11.987	9.43701
218701656;E3PIL8	16S ribosomal RNA methyltransferase RsmE [Escherichia coli IAI39]	7.82	#DIV/0!	#DIV/0!	#DIV/0!	0.94638	0.936901	0.993398		104.89	243	26.961	6.63916
15800433;E3PHB7	succinyl-CoA synthetase subunit alpha [Escherichia coli O157:H7 str. EDL933]	77.16	0.96204	0.928235	0.960253	0.993486	0.936564	0.952826	2055.34	2128.59	289	29.7585	6.78564
1941982	Chain A, Structure Of Transaldolase B	92.09	0.994176	0.989112	0.955144	1.00871	0.93496	0.964459	2626.59	2348.35	316	35.0663	5.21143
446592493	oxidative stress defense protein [Escherichia coli]	48.37	0.978497	0.96213	1.00623	1.00114	0.934867	0.992041	322.157	226.947	246	26.6178	6.96143
447055700;E3PFH0	MULTISPECIES: phosphoserine phosphatase [Enterobacteriaceae]	4.04	#DIV/0!	#DIV/0!	#DIV/0!	0.907663	0.934589	1.03322		25.67	322	35.0503	5.71924
16130325;E3PEZ9	nucleoside (except guanosine) transporter [Escherichia coli str. K-12 substr. MG1655]	3.5	1.27579	1.01966	0.798576	1.10938	0.934579	0.84534	35.16	60.06	400	43.4473	8.48486
E3PLV0	Putative zinc-binding dehydrogenase OS=Escherichia coli O78:H11 (strain H10407 / ETEC) GN=ETEC_1520 PE=4 SV=1 - [E3PLV0_ECOH1]	3.19	#DIV/0!	#DIV/0!	#DIV/0!	0.964075	0.933909	0.97205			345	37.535	5.79541
16130800;E3PIH4	iron-sulfur cluster repair protein, plumbagin resistance [Escherichia coli str. K-12 substr. MG1655]	29.14	1.03324	0.86249	0.828052	1.02408	0.933904	0.933986	68.6867	23.03	326	36.0714	5.2749
15799798;E3PCG4	pyruvate dehydrogenase subunit E1 [Escherichia coli O157:H7 str. EDL933]	82.3	#DIV/0!	#DIV/0!	#DIV/0!	1.00041	0.933843	0.962843	5045.96	4786.24	887	99.606	5.68115
15804143;E3PMW6	hypothetical protein Z5026 [Escherichia coli O157:H7 str. EDL933]	10.83	1.02826	0.904585	0.878993	1.04974	0.933673	0.892502	32.83	51.61	120	13.6873	9.49561
15803889;E3PLJ3	ribulose-phosphate 3-epimerase [Escherichia coli O157:H7 str. EDL933]	53.33	1.07452	1.01465	0.987728	1.00551	0.933612	0.958369	176.19	109.353	225	24.5387	5.31299
15800342	lipoyl synthase [Escherichia coli O157:H7 str. EDL933]	52.96	1.03895	0.951888	0.948983	1.02091	0.932599	0.950779	291.384	399.785	321	36.0288	8.29443
16128833;E3PI95	lipoprotein [Escherichia coli str. K-12 substr. MG1655]	60.82	0.949799	0.852957	0.93103	0.953741	0.932569	0.960471	229.24	275.31	171	18.9795	6.53662
223323	elongation factor G	61.88	0.91631	0.957763	1.04437	1.05651	0.932361	0.885532	4916.13	4971.5	690	75.8096	5.47803
498030737	aspartate ammonia-lyase [Escherichia sp. TW11588]	75.94	1.05064	0.926752	0.881351	1.11313	0.932283	0.84042	1219.36	1314.5	478	52.2815	5.2876
15801181;E3PJM8	glutaredoxin [Escherichia coli O157:H7 str. EDL933]	58.6	0.985631	1.06898	1.08366	0.939274	0.932226	0.995919	162.955	172.8	215	24.3347	7.95752
74310881;E3PDL8	DNA-binding transcriptional regulator Crl [Shigella sonnei Ss046]	27.82	#DIV/0!	#DIV/0!	#DIV/0!	1.11312	0.932162	0.840322	60.0833	45.8561	133	15.6459	5.93506
16128663;E3PH81	regulatory protein for replication initiation [Escherichia coli str. K-12 substr. MG1655]	34.25	0.971	0.987447	0.986311	0.985412	0.932062	0.950839	112.93	96.56	181	20.3025	8.70459
489113067	MULTISPECIES: succinate dehydrogenase iron-sulfur subunit [Citrobacter]	39.5	#DIV/0!	#DIV/0!	#DIV/0!	0.999394	0.932012	0.935793		505.499	238	26.7153	7.48877
260858560;E3PFG8	lipoate-protein ligase A [Escherichia coli O26:H11 str. 11368]	5.62	0.944685	0.972751	1.02885	1.01844	0.931892	0.918176	106.83	106.24	338	37.9142	6.20166
15800804;E3PIW9	dihydroorotate dehydrogenase 2 [Escherichia coli O157:H7 str. EDL933]	25.89	1.02304	0.958068	0.904972	1.02869	0.931655	0.942306	109.709	107.481	336	36.7514	7.81104
447110279	purine biosynthesis protein purH [Escherichia coli]	64.08	0.953504	1.04916	1.03074	0.926957	0.931589	1.04005	954.279	736.743	529	57.293	5.88428
16131780;E3PB74	catalase-peroxidase HPI, heme b-containing [Escherichia coli str. K-12 substr. MG1655]	34.99	0.992264	1.03523	0.965133	1.01786	0.931128	0.925286	691.185	723.664	726	79.9741	5.31299
485903842	tryptophanase [Escherichia coli]	93.84	#DIV/0!	#DIV/0!	#DIV/0!	0.901202	0.930832	1.03644	6163.54	5774.6	471	52.7356	6.22705
387614948;E3PE47	ribonuclease R [Escherichia coli ETEC H10407]	11.69	1.00169	0.952247	0.982148	1.02678	0.930545	0.932454	134.127	153.46	813	92.1136	8.6167
16129160;E3PKI4	periplasmic trehalase [Escherichia coli str. K-12 substr. MG1655]	17.7	0.946314	0.988063	1.04175	0.938556	0.930482	0.994816	103.91	121.55	565	63.5966	5.89697
15803852;E3PLE7	elongation factor Tu [Escherichia coli O157:H7 str. EDL933]	93.4	#DIV/0!	#DIV/0!	#DIV/0!	0.626816	0.930128	1.48901	15702.7	16669.1	394	43.2563	5.45264
485785274	hypothetical protein [Escherichia coli]	29.73	0.941742	0.915832	0.97168	0.972218	0.930109	0.934771	375.373	328.98	185	18.8109	6.63916
15802846;E3PE03	regulator [Escherichia coli O157:H7 str. EDL933]	24.44	1.02316	0.954152	0.931783	1.04743	0.929585	0.890556	49.01	29.23	180	20.3629	4.71631
157162518;E3PJG3	hypothetical protein EcHS_A3220 [Escherichia coli HS]	22.41	1.01988	0.97554	0.900948	0.996228	0.929551	0.936288	53.15	45.18	116	13.7542	7.25439
16131134;E3PKT7	predicted peptidase [Escherichia coli str. K-12 substr. MG1655]	12.47	#DIV/0!	#DIV/0!	#DIV/0!	0.990102	0.929198	1.05836		85.01	481	51.3321	5.05908
9664320	isocitrate dehydrogenase [Escherichia coli]	70.66	1.02057	0.944148	0.924348	0.863239	0.929139	1.08005	2148.6	2207.43	392	43.1783	5.37646
486402271	uridylate kinase [Escherichia coli]	48.96	1.1005	0.978868	0.875611	1.0253	0.92867	0.925421	233.85	190.683	241	25.9395	7.38623
15804443;E3PAZ1	hypothetical protein Z5390 [Escherichia coli O157:H7 str. EDL933]	29.21	0.990373	0.957528	0.966033	0.891768	0.928403	1.04467	46.6067	36.94	89	10.2664	5.26221
645985638	Chain A, Negative-stain Electron Microscopy Of E. Coli Clpb Mutant E432a (bap Form Bound To Clpp)	24.71	#DIV/0!	#DIV/0!	#DIV/0!	0.997685	0.92814	0.933502		552.56	858	95.2211	5.5542
445966833	3-oxoacyl-ACP synthase [Escherichia coli]	86.92	#DIV/0!	#DIV/0!	#DIV/0!	0.875755	0.927683	1.06295	801.175	852.511	413	43.0046	6.0874
15804964;E3PFH5	Trp operon repressor [Escherichia coli O157:H7 str. EDL933]	19.44	1.03542	1.05715	1.02014	1.00971	0.927379	0.921627	31.54	26.06	108	12.3474	5.50342
15801835;E3PL93	universal stress protein UspE [Escherichia coli O157:H7 str. EDL933]	47.78	1.0394	0.979408	0.93564	0.987405	0.927299	0.950457	375.462	186.149	316	35.6843	5.31299
157158819;E3PEX3	D-serine dehydratase [Escherichia coli E24377A]	47.74	1.01911	0.828641	0.831953	1.0948	0.927262	0.849891	531.241	479.432	442	47.8401	5.90967
485957065	lysine--tRNA ligase [Escherichia coli]	57.62	1.00761	0.938073	0.923694	1.05972	0.927037	0.909974	754.449	1061.27	505	57.7892	5.32568
387614936;E3PE35	putative carbohydrate kinase [Escherichia coli ETEC H10407]	4.66	0.902159	0.836778	0.926758	1.03058	0.926951	0.902543	52.29	51.77	515	54.5031	6.29053
653705931	hypothetical protein [Escherichia coli]	71.14	#DIV/0!	#DIV/0!	#DIV/0!	0.992219	0.926361	0.975208		1099.2	201	21.0619	6.3667
152972210	30S ribosomal protein S5 [Klebsiella pneumoniae subsp. pneumoniae MGH 78578]	65.27	1.05453	1.01547	0.962155	1.08563	0.926201	0.856089	926.722	1180.46	167	17.6364	10.272
16128594;E3PGM1	ribonuclease I [Escherichia coli str. K-12 substr. MG1655]	19.03	0.955797	0.941817	0.966461	1.05786	0.925653	0.878041	45.8367	68.66	268	29.5987	8.57275
16131476;E3PMW9	L-lactate dehydrogenase, FMN-linked [Escherichia coli str. K-12 substr. MG1655]	51.26	0.977074	1.0435	0.983748	0.953119	0.925538	0.974411	709.409	664.291	396	42.701	6.81494
40889800	Chain A, The "rhodanese" Fold And Catalytic Mechanism Of 3-Mercaptopyruvate Sulfotransferases: Crystal Structure Of Ssea From Escherichia Coli	64.29	#DIV/0!	#DIV/0!	#DIV/0!	0.990464	0.924694	0.936817	239.164	378.143	280	30.6686	4.69092
15804747;E3PE24	fumarate reductase iron-sulfur subunit [Escherichia coli O157:H7 str. EDL933]	35.66	1.06194	0.944424	0.934904	1.00284	0.924515	0.883805	145.83	167.111	244	27.1052	6.52197
485873106	response regulator receiver family protein [Escherichia coli]	43.28	1.04945	0.968416	0.997865	0.989492	0.923603	0.925186	373.646	323.627	238	27.2739	5.42725
446060873;E3PL82	MULTISPECIES: membrane protein [Enterobacteriaceae]	4.53	#DIV/0!	#DIV/0!	#DIV/0!	0.932459	0.923575	0.993888		21.02	353	39.3675	8.57275
650105541	nucleoside diphosphate kinase [Escherichia coli 3-267-03_S4_C2]	91.61	#DIV/0!	#DIV/0!	#DIV/0!	1.00057	0.923478	0.926134		456.669	143	15.4528	6.16357
545269073	5-keto-4-deoxy-D-glucarate aldolase [Escherichia coli]	31.13	1.0388	0.930041	0.894563	1.06176	0.923279	0.849333	49.52	27.92	212	22.6537	6.02393
16130709;E3PHV9	L-fucose isomerase [Escherichia coli str. K-12 substr. MG1655]	5.08	1.05443	0.929184	0.90274	1.08387	0.923058	0.854567	62.1733	42.45	591	64.9349	5.89697
90111527;E3PJD3	2,5-diketo-D-gluconate reductase A [Escherichia coli str. K-12 substr. MG1655]	57.82	#DIV/0!	#DIV/0!	#DIV/0!	0.918999	0.92301	0.950188	128.563	123.424	275	31.0902	6.45557
16129284;E3PL83	DNA-binding transcriptional dual regulator, tyrosine-binding [Escherichia coli str. K-12 substr. MG1655]	7.99	1.08482	0.990602	0.912392	0.965425	0.92287	0.959218	37.12	57.66	513	57.6197	5.78271
387614267;E3PMW3	mannitol-1-phosphate 5-dehydrogenase [Escherichia coli ETEC H10407]	31.68	1.05982	1.04917	0.98913	1.06521	0.922287	0.868809	267.143	365.38	382	41.0265	5.69385
489121788	MULTISPECIES: isocitrate lyase [Citrobacter]	51.61	#DIV/0!	#DIV/0!	#DIV/0!	0.914111	0.922265	1.0124		2327.65	434	47.6526	5.31299
15802236	cold shock-like protein CspC [Escherichia coli O157:H7 str. EDL933]	89.86	1.08888	0.83121	0.746429	1.10516	0.922221	0.804625	368.925	239.439	69	7.39776	7.23975
38704208;E3PAZ9	coproporphyrinogen III oxidase [Escherichia coli O157:H7 str. Sakai]	6.13	1.08465	0.942458	0.868184	0.99452	0.921607	0.929881	29.38	66.57	457	52.6957	6.06201
446029847	catalase/hydroperoxidase HPI(I) [Escherichia]	16.25	#DIV/0!	#DIV/0!	#DIV/0!	1.0738	0.921565	0.861188	356.076	426.966	726	79.828	5.40186
15804297;E3PNQ1	50S ribosomal protein L34 [Escherichia coli O157:H7 str. EDL933]	19.57	0.994665	1.03872	1.00417	0.956712	0.921217	0.980762	49.5667	69.2733	46	5.37708	12.9966
510914617	multidrug resistance protein A, partial [Escherichia coli]	12.35	#DIV/0!	#DIV/0!	#DIV/0!	1.03442	0.921066	0.893489		27.6	81	8.88495	9.979
387615163;E3PFH4	soluble lytic murein transglycosylase precursor [Escherichia coli ETEC H10407]	2.17	0.946717	0.921633	0.972696	0.960909	0.920731	0.961491	28.53	68.59	645	73.3879	8.646
387610932;E3PFM3	queuine tRNA-ribosyltransferase [Escherichia coli ETEC H10407]	17.07	1.0013	1.00676	1.00461	0.986032	0.920676	0.906387	53.71	0	375	42.5842	6.40479
15802828;E3PDY5	NADH dehydrogenase subunit I [Escherichia coli O157:H7 str. EDL933]	45	1.03995	0.942157	0.905211	1.01334	0.920267	0.951128	89.65	70.51	180	20.5241	5.47803
485872408	isoprenoid biosynthesis protein [Escherichia coli]	50.69	0.863331	0.897345	0.945202	0.985203	0.919737	0.93677	377.903	300.295	217	22.9518	4.81787
E3PH80	Putative esterase/lipase OS=Escherichia coli O78:H11 (strain H10407 / ETEC) GN=ETEC_0703 PE=4 SV=1 - [E3PH80_ECOH1]	17.72	#DIV/0!	#DIV/0!	#DIV/0!	0.832426	0.918233	1.10688			254	28.4286	6.34131
15804727;E3PD93	transcriptional regulator [Escherichia coli O157:H7 str. EDL933]	16.58	#DIV/0!	#DIV/0!	#DIV/0!	0.869422	0.918143	1.05968		59.95	199	22.7614	5.03369
487373961	S-ribosylhomocysteine lyase [Escherichia coli]	89.47	1.06034	0.933991	0.880113	0.929385	0.917815	0.998197	478.188	524.972	171	19.4037	5.5415
15804508;E3PB51	triosephosphate isomerase [Escherichia coli O157:H7 str. EDL933]	74.9	0.998811	0.952117	0.952458	0.973131	0.917782	0.949134	1307.96	1176.22	255	26.9548	5.96045
33383643	isocitrate dehydrogenase [Escherichia coli]	61.44	#DIV/0!	#DIV/0!	#DIV/0!	0.98342	0.917264	0.935945	1261.43	1268.49	389	42.8851	5.36377
16130987;E3PK06	uronate isomerase [Escherichia coli str. K-12 substr. MG1655]	8.94	0.899384	0.924102	1.02663	1.01448	0.917144	0.907167	35.31		470	53.9526	5.70654
606871138	hypothetical protein BX68_13350 [Escherichia coli O177:NM str. 2010C-4558]	47.34	#DIV/0!	#DIV/0!	#DIV/0!	0.877218	0.917017	1.04897	141.98	115.333	188	20.3617	5.56689
387612886;E3PE15	lysine-arginine-ornithine-binding periplasmic protein [Escherichia coli ETEC H10407]	37.31	0.951194	0.993134	1.01128	0.91327	0.91699	1.00624	160.19	170.14	260	28.0043	5.85889
15802739;E3PCX5	16S rRNA pseudouridylate synthase A [Escherichia coli O157:H7 str. EDL933]	26.41	1.0765	1.04977	0.961416	1.01992	0.91679	0.901984	46.98	45.73	231	25.8492	6.17627
16128314;E3PEQ7	periplasmic protein, function unknown, YhcN family [Escherichia coli str. K-12 substr. MG1655]	68.13	0.980814	0.953303	0.957399	1.02533	0.916775	0.937209	155.631	128.85	91	9.88914	6.07471
660295743	small GTP-binding domain protein, partial [Escherichia coli 2-222-05_S3_C1]	83.58	#DIV/0!	#DIV/0!	#DIV/0!	1.06417	0.916545	0.864248		8810.93	134	14.4984	7.25439
26249983;E3PLJ6	3-dehydroquinate synthase [Escherichia coli CFT073]	21.55	#DIV/0!	#DIV/0!	#DIV/0!	0.823662	0.916289	1.11629	64.73	86.2733	362	38.8293	5.85889
170021777;E3PE82	peptidyl-prolyl cis-trans isomerase [Escherichia coli ATCC 8739]	3.88	0.916945	0.829084	0.903429	1.01254	0.916203	0.907974	26.78	27.23	206	22.2015	4.95752
386619188	7-alpha-hydroxysteroid dehydrogenase [Escherichia coli NA114]	41.18	1.03378	0.979576	0.946779	0.797475	0.915938	1.15251	133.83	91.5333	255	26.8186	5.40186
15804766	adenylosuccinate synthetase [Escherichia coli O157:H7 str. EDL933]	86.57	0.984903	0.909047	0.930791	0.965203	0.915633	0.944697	2494.97	2490.46	432	47.2892	5.49072
446261446	oxidoreductase [Escherichia coli]	43.72	0.915699	0.927452	1.01199	0.864888	0.915114	1.06172	161.116	139.58	183	20.0171	7.34229
490995930	MULTISPECIES: deoxyribose-phosphate aldolase [Enterobacteriaceae]	43.24	#DIV/0!	#DIV/0!	#DIV/0!	0.9453	0.914898	0.971176		307.968	259	27.5773	5.70654
15833926;E3PNS9	bifunctional N-acetylglucosamine-1-phosphate uridyltransferase/glucosamine-1-phosphate acetyltransferase [Escherichia coli O157:H7 str. Sakai]	41.01	#DIV/0!	#DIV/0!	#DIV/0!	0.997973	0.914736	0.919755	167.69	127	456	49.1596	6.53662
487389247	inhibitor of vertebrate lysozyme [Escherichia coli]	76.35	0.961874	0.906728	0.918264	0.95445	0.914483	0.90503	219.503	215.223	148	15.9689	6.29053
16129090;E3PKD7	peptidase T [Escherichia coli str. K-12 substr. MG1655]	20.34	1.11547	0.950275	0.888753	0.988342	0.913665	0.878499	79.78	47.71	408	44.8948	5.59229
571189543	Protein ygiW precursor [Escherichia coli ISC11]	26.98	#DIV/0!	#DIV/0!	#DIV/0!	0.962484	0.912769	0.951617	59.88	87.9942	126	13.5038	4.88135
15799843;E3PDB2	5'-methylthioadenosine/S-adenosylhomocysteine nucleosidase [Escherichia coli O157:H7 str. EDL933]	53.88	#DIV/0!	#DIV/0!	#DIV/0!	0.96618	0.912029	0.947209	221.23	281.081	232	24.3386	5.24951
15803939;E3PLN5	glucose-1-phosphate adenylyltransferase [Escherichia coli O157:H7 str. EDL933]	19.95	1.05919	0.870528	0.864914	0.967102	0.911888	0.907461	69.11	54.97	431	48.6665	6.13818
16131320;E3PLQ0	conserved protein, DUF2756 family [Escherichia coli str. K-12 substr. MG1655]	31.51	0.906882	0.787017	0.821369	1.03085	0.911417	0.88719	101.98	65.0467	146	16.6134	10.8872
387614711;E3PC00	maltose/maltodextrin transport system, ATP-binding protein [Escherichia coli ETEC H10407]	28.3	0.936723	0.974953	1.01311	0.942098	0.911325	1.02504	318.29	408.32	371	40.9496	6.69775
16129441;E3PLY2	lipoyl-dependent Cys-based peroxidase, hydroperoxide resistance; salt-shock inducible membrane protein; peroxiredoxin [Escherichia coli str. K-12 substr. MG1655]	55.94	0.925982	0.950848	1.00271	0.982016	0.911179	1.00228	163.125	170.184	143	15.0787	5.85889
16128777;E3PI39	glutamine transporter subunit [Escherichia coli str. K-12 substr. MG1655]	42.5	1.06468	0.971236	0.921021	1.06336	0.910757	0.956729	306.84	301.676	240	26.7141	6.53662
15832709;E3PGX8	protein disaggregation chaperone [Escherichia coli O157:H7 str. Sakai]	40.02	1.04377	0.866144	0.792343	1.08645	0.910079	0.896467	582.193	653.223	857	95.5259	5.51611
650081587	L-lactate dehydrogenase [Escherichia coli 3-267-03_S1_C2]	45.2	#DIV/0!	#DIV/0!	#DIV/0!	1.04473	0.910057	0.8741		558.149	396	42.6821	7.48877
15804535;E3PB70	transcriptional repressor protein MetJ [Escherichia coli O157:H7 str. EDL933]	27.62	0.891133	0.832118	0.932999	0.995531	0.909916	0.917152	37.1281	39.6523	105	12.1331	5.5415
446431645;E3PMF5	sugar ABC transporter substrate-binding protein [Escherichia coli]	8.38	#DIV/0!	#DIV/0!	#DIV/0!	0.888005	0.909891	1.02818		40.91	179	18.7538	6.17627
90111262;E3PLA6	stress-induced protein, ATP-binding protein [Escherichia coli str. K-12 substr. MG1655]	51.39	0.93296	0.911188	0.824975	1.10046	0.909847	0.848285	130.2	133.74	144	16.0065	5.96045
90111130;E3PFN6	2-carboxybenzaldehyde reductase [Escherichia coli str. K-12 substr. MG1655]	2.47	1.01337	0.968468	0.954896	0.923242	0.9097	0.98873	45.38	42.59	324	36.3975	5.31299
568392756	FIG01200173: hypothetical protein [Escherichia coli IS5]	25.25	1.05145	1.03283	0.981469	0.909518	0.909583	1.00352	71.32	76.08	99	11.2666	4.41162
445977221	inorganic pyrophosphatase [Escherichia coli]	97.16	1.08792	0.92152	0.849039	1.28823	0.90933	0.708312	842.695	750.395	176	19.6901	5.2749
387614654;E3PBU3	vitamin B12 TonB-dependent receptor [Escherichia coli ETEC H10407]	1.95	0.952398	0.976467	1.02442	0.900569	0.90816	1.01191	33.17	29.89	614	68.4785	5.57959
15830962;E3PKJ0	GTP-dependent nucleic acid-binding protein EngD [Escherichia coli O157:H7 str. Sakai]	85.95	#DIV/0!	#DIV/0!	#DIV/0!	0.9286	0.906697	0.97978	909.315	781.402	363	39.6423	4.95752
16129974	d-Galf:alpha-d-Glc beta-1,6-galactofuranosyltransferase [Escherichia coli str. K-12 substr. MG1655]	8.18	1.08483	0.987289	0.914812	1.00319	0.906302	0.906533	64.13	40.76	330	37.7331	6.25244
16129237	aconitate hydratase 1 [Escherichia coli str. K-12 substr. MG1655]	50.62	0.976155	0.837673	0.870124	0.947613	0.906195	0.947989	848.825	726.547	891	97.6158	5.88428
74311695;E3PKE6	isocitrate dehydrogenase [Shigella sonnei Ss046]	74.52	#DIV/0!	#DIV/0!	#DIV/0!	0.95207	0.906058	0.954954	2549.47	2503.46	416	45.7555	5.26221
553728070	Ferritin-like protein 2 [Escherichia coli]	78.79	1.06527	0.842492	0.790214	1.00771	0.905824	0.901993	398.315	366.961	165	19.4104	4.98291
27065307	Chain A, Solution Structure Of Ribosome Associated Factor Y	33.04	1.06105	0.809644	0.762427	1.21996	0.905685	0.759908	58.34	92.74	112	12.6456	6.68311
15801906;E3PL31	hypothetical protein Z2537 [Escherichia coli O157:H7 str. EDL933]	42.17	1.26987	1.18606	0.93323	1.19908	0.905238	0.757546	32.34		83	9.37981	5.73193
566266250	Gram-negative porin family, partial [Escherichia coli DORA_A_5_14_21]	21.49	#DIV/0!	#DIV/0!	#DIV/0!	1.02281	0.905103	0.887968		24.05	121	13.9347	4.75439
611068974	glycine dehydrogenase [Escherichia coli 1-182-04_S3_C3]	57.37	0.981509	0.913088	0.931267	0.95558	0.904715	0.944857	1558.09	1687.41	957	104.309	6.04932
390980739	Chain A, Yebf	60.95	0.888148	0.91566	1.03012	0.893282	0.904193	0.966433	187.854	190.775	105	11.8548	7.18115
16128968;E3PJH1	glucose-1-phosphatase/inositol phosphatase [Escherichia coli str. K-12 substr. MG1655]	75.54	#DIV/0!	#DIV/0!	#DIV/0!	0.903898	0.902701	1.00212	329.134	383.06	413	45.6539	5.73193
545242427	hypothetical protein [Escherichia coli]	28.16	1.02122	1.01825	0.99626	0.98308	0.901153	0.919824	57.42	18.97	206	22.1664	5.16064
15834044;E3PB00	nitrogen regulation protein NR(I) [Escherichia coli O157:H7 str. Sakai]	5.12	0.972344	0.970552	0.942987	1.02691	0.900941	0.878813	95.41	70.46	469	52.2223	6.49365
90111166;E3PHC1	cytochrome d terminal oxidase, subunit I [Escherichia coli str. K-12 substr. MG1655]	16.28	1.11681	0.923583	0.833394	1.11702	0.900494	0.769152	106.563	127.806	522	58.1671	6.81494
16131461;E3PMV5	selenocysteinyl-tRNA-specific translation factor [Escherichia coli str. K-12 substr. MG1655]	5.54	1.01736	1.05439	1.03554	1.09735	0.900333	0.823287	73.13	80.64	614	68.8247	6.58057
16128000	peroxide resistance protein, lowers intracellular iron [Escherichia coli str. K-12 substr. MG1655]	37.21	0.940005	1.03077	1.09565	1.02562	0.900175	0.880716	65.6123	24.78	258	29.5673	7.47412
15800564;E3PI42	DNA starvation/stationary phase protection protein Dps [Escherichia coli O157:H7 str. EDL933]	95.21	#DIV/0!	#DIV/0!	#DIV/0!	0.977678	0.899806	0.923524	1899.39	1772.36	167	18.6837	6.11279
15802986;E3PF56	transaldolase A [Escherichia coli O157:H7 str. EDL933]	55.38	0.933895	0.893829	0.965402	0.930876	0.899769	0.967187	573.597	496.718	316	35.6365	6.26514
387611421;E3PIB0	cold shock-like protein CspD [Escherichia coli ETEC H10407]	55.41	1.05175	0.904514	0.91328	1.00254	0.89951	0.84799	140.52	107.338	74	7.93587	6.25244
446879574;E3PBY5	MULTISPECIES: membrane protein [Enterobacteriaceae]	3.5	#DIV/0!	#DIV/0!	#DIV/0!	0.935329	0.899324	0.964821		40.02	543	59.429	7.84033
15800432;E3PHB6	succinyl-CoA synthetase subunit beta [Escherichia coli O157:H7 str. EDL933]	85.82	#DIV/0!	#DIV/0!	#DIV/0!	0.789404	0.898652	1.14232	2580.68	2590.85	388	41.3667	5.51611
16131487;E3PMY0	threonine 3-dehydrogenase, NAD(P)-binding [Escherichia coli str. K-12 substr. MG1655]	53.67	0.966688	1.0423	1.07732	0.936572	0.898504	1.11335	267.26	381.363	341	37.2148	6.37939
15804643;E3PC71	quinone oxidoreductase [Escherichia coli O157:H7 str. EDL933]	15.6	0.988416	0.881848	0.878592	1.10759	0.897804	0.813385	61.79	19.57	327	35.1505	8.57275
585284696	peptide ABC transporter substrate-binding protein, partial [Escherichia coli]	72.8	0.980156	1.15731	1.17976	0.902103	0.897712	0.998564	1227.25	1340.33	511	57.251	5.89697
485862012	fructose-bisphosphate aldolase class 1 [Escherichia coli]	56	0.932691	0.886553	0.949743	0.93765	0.897112	0.969021	648.323	670.994	350	38.0842	6.94678
387613725;E3PJF0	putative monooxygenase [Escherichia coli ETEC H10407]	32.69	1.07166	1.05211	0.980948	0.930195	0.896931	0.973447	84.285	117.121	104	11.5098	6.23975
553939528	4-alpha-glucanotransferase [Escherichia coli]	5.08	0.990839	0.915884	0.923584	0.926201	0.896904	0.971708	33.69	35.58	374	42.4893	5.99854
16129808;E3PAF8	myristoyl-acyl carrier protein (ACP)-dependent acyltransferase [Escherichia coli str. K-12 substr. MG1655]	4.33	0.925029	1.03174	1.11443	1.01153	0.896677	0.889514	36.89	25.76	323	37.3863	9.5835
170021728;E3PED2	alcohol dehydrogenase [Escherichia coli ATCC 8739]	5.31	#DIV/0!	#DIV/0!	#DIV/0!	0.917334	0.896617	0.980786		44.37	339	36.4505	6.27783
15800108;E3PFJ9	hypothetical protein Z0478 [Escherichia coli O157:H7 str. EDL933]	20.93	0.899465	0.831115	0.919945	0.904987	0.895996	0.993479	57.51	49.62	86	9.9312	4.91943
519084264	glycine cleavage system aminomethyltransferase T [Escherichia coli]	72.53	1.01509	0.917187	0.907886	0.949071	0.895686	0.956614	653.281	599.495	364	40.1222	5.46533
15802314;E3PAK5	ferritin [Escherichia coli O157:H7 str. EDL933]	78.79	1.07175	0.791763	0.738142	1.10379	0.894244	0.821666	452.552	398.074	165	19.4114	4.83057
446030744	3-mercaptopyruvate sulfurtransferase [Escherichia coli]	60.85	1.01279	0.965083	0.947928	0.926589	0.892924	0.966991	286.161	306.236	281	30.8466	4.729
16129569;E3PMI6	fumarate hydratase (fumarase C),aerobic Class II [Escherichia coli str. K-12 substr. MG1655]	36.83	1.02206	0.937602	0.916608	0.97544	0.891912	0.930275	198.795	140.89	467	50.4567	6.58057
15802987	transketolase [Escherichia coli O157:H7 str. EDL933]	32.53	0.971072	0.890939	0.977194	0.929666	0.890842	0.951814	303.86	337.977	667	72.9958	6.29053
446405526	7-alpha-hydroxysteroid dehydrogenase [Escherichia coli]	41.18	0.927567	0.803379	0.865395	1.01311	0.890571	0.882075	133.83	91.5333	255	26.7456	5.85889
641941786	50S ribosomal protein L32 [Escherichia coli]	75.44	#DIV/0!	#DIV/0!	#DIV/0!	1.12924	0.890188	0.791026		716.397	57	6.44145	11.3706
15830966;E3PKJ4	ribose-phosphate pyrophosphokinase [Escherichia coli O157:H7 str. Sakai]	70.16	0.945701	0.85697	0.814117	0.960879	0.889628	0.92904	1229.2	1156.04	315	34.1967	5.43994
489110203	MULTISPECIES: formate dehydrogenase subunit alpha [Citrobacter]	13.08	#DIV/0!	#DIV/0!	#DIV/0!	0.873404	0.889397	1.02182		217.12	803	89.6795	6.30322
15804356;E3PNV6	hypothetical protein Z5276 [Escherichia coli O157:H7 str. EDL933]	77.68	1.00593	0.860473	0.880197	1.02675	0.889259	0.933659	114.095	188.895	112	13.1254	6.55127
387611342;E3PI30	putative glycosyl transferase [Escherichia coli ETEC H10407]	21.56	#DIV/0!	#DIV/0!	#DIV/0!	0.987193	0.889162	0.892228		32.33	320	35.0521	6.80029
15802197;E3PNG7	hypothetical protein Z2823 [Escherichia coli O157:H7 str. EDL933]	22.98	0.905123	0.797338	0.886669	0.941911	0.889065	0.934793	55.65	104.68	644	74.4336	5.84619
485769766	glutamate/aspartate periplasmic-binding protein [Escherichia coli]	47.68	#DIV/0!	#DIV/0!	#DIV/0!	0.904532	0.888831	0.98603	187.799	90.13	302	33.3982	8.88037
386621238	2-ketoaldonate reductase [Escherichia coli NA114]	32.1	0.926932	0.849661	0.915877	0.869105	0.888507	1.02585	284.778	243.749	324	35.4151	5.8208
15800624;E3PI96	hypothetical protein Z1099 [Escherichia coli O157:H7 str. EDL933]	17.76	0.978513	0.985737	1.00655	0.960853	0.888208	0.927582	53.05		107	11.4298	4.97021
15802562;E3PCM9	hypothetical protein Z3250 [Escherichia coli O157:H7 str. EDL933]	3.09	0.955392	1.0662	1.11506	1.00979	0.88764	0.882065	28.87	33.89	453	51.1465	6.18896
553960513	oxidoreductase, NAD-binding domain protein [Escherichia coli]	18.55	#DIV/0!	#DIV/0!	#DIV/0!	0.839125	0.885503	1.05891		27.86	345	38.6528	6.48096
585347610	keto-deoxy-phosphogluconate aldolase [Escherichia coli]	77	0.982038	1.01683	1.03457	0.448435	0.885095	1.98055	568.121	522.621	213	22.2368	5.63037
15803759;E3PKR8	N-acetylneuraminate lyase [Escherichia coli O157:H7 str. EDL933]	13.47	0.906442	0.961423	1.05978	0.989415	0.884639	0.897186	47.69	55.24	297	32.5728	5.89697
74311416;E3PIA1	pyruvate dehydrogenase [Shigella sonnei Ss046]	20.28	0.99274	0.875684	0.946949	0.958802	0.884093	0.992057	77.71	44.61	572	61.9416	6.27783
378977680	glutamate/aspartate periplasmic binding protein [Klebsiella pneumoniae subsp. pneumoniae HS11286]	23.76	#DIV/0!	#DIV/0!	#DIV/0!	0.860359	0.883988	1.03101	164.15	75.9133	303	33.4512	8.73389
608769677	carbamoyl phosphate synthase large subunit [Escherichia coli O26:H11 str. 2010C-3902]	62.53	0.909706	0.964313	1.05915	0.987252	0.88292	0.897405	3292.86	3216.16	1073	117.781	5.33838
485768522	glutamine synthetase, type I [Escherichia coli]	81.66	1.03059	0.748288	0.725472	1.22506	0.88264	0.722969	2945.1	2717.75	469	51.8577	5.46533
491007204	MULTISPECIES: ADP-L-glycero-D-mannoheptose-6-epimerase [Enterobacteriaceae]	30.98	#DIV/0!	#DIV/0!	#DIV/0!	1.02806	0.881597	0.879133		249.214	326	36.4038	4.94482
16128650;E3PH68	asparagine synthetase B [Escherichia coli str. K-12 substr. MG1655]	9.03	1.04706	0.96643	0.92223	1.04171	0.881529	0.891763	47.03	54.33	554	62.6191	5.87158
446769087;E3PJQ0	MULTISPECIES: 23S rRNA pseudouridylate synthase C [Enterobacteriaceae]	6.27	#DIV/0!	#DIV/0!	#DIV/0!	1.04106	0.881198	0.849362		23.1	319	36.0044	9.84717
491005711	MULTISPECIES: phosphoglycerate kinase [Enterobacteriaceae]	66.67	#DIV/0!	#DIV/0!	#DIV/0!	0.861379	0.880864	1.02615		2918.93	387	41.0957	5.36377
E3PE06	Putative glutathione S-transferase OS=Escherichia coli O78:H11 (strain H10407 / ETEC) GN=ETEC_2437 PE=3 SV=1 - [E3PE06_ECOH1]	5.12	#DIV/0!	#DIV/0!	#DIV/0!	0.912453	0.879255	0.966939			215	24.5006	6.96143
16129399;E3PLU1	polyhydroxybutyrate (PHB) synthase, ABC transporter periplasmic binding protein homolog [Escherichia coli str. K-12 substr. MG1655]	24.41	0.952861	0.92902	0.97417	0.925871	0.87924	0.95676	106.662	59.4665	381	42.2681	7.41553
387611555;E3PJI2	bifunctional protein PutA [includes: proline dehydrogenase; delta-1-pyrroline-5-carboxylate dehydrogenase] [Escherichia coli ETEC H10407]	45.45	#DIV/0!	#DIV/0!	#DIV/0!	0.936173	0.879121	0.942296	1810.01	1598.22	1320	143.662	5.93506
16128590;E3PGL7	universal stress protein UP12 [Escherichia coli str. K-12 substr. MG1655]	80.28	0.984674	0.869871	0.873893	1.0112	0.876385	0.868036	734.682	760.687	142	15.9253	6.52197
46015450	Chain A, Structure Analysis Of Prox In Complex With Glycine Betaine	15.21	0.955568	1.01599	1.06234	0.972394	0.876081	0.904059	106.09	77.25	309	33.7057	6.02393
443615371	putative formate dehydrogenase formation protein [Escherichia coli APEC O78]	45.95	0.957026	0.97678	0.957196	0.995964	0.875827	0.890116	224.313	304.779	309	34.6523	5.18604
14278152	Chain A, 2-Amino-3-Ketobutyrate Coa Ligase	53.62	0.997699	0.950089	0.956731	0.985818	0.875627	0.891287	495.916	561.21	401	43.1184	6.07471
15803692;E3PK62	hypothetical protein Z4509 [Escherichia coli O157:H7 str. EDL933]	16.75	0.995696	0.95733	0.96067	0.995925	0.87435	0.880955	40.48		191	20.0157	8.98291
447214002	hypothetical protein [Escherichia coli]	47.34	#DIV/0!	#DIV/0!	#DIV/0!	0.81079	0.874343	1.0821	203.325	123.813	188	20.3626	5.14795
486355779	aconitate hydratase 1 [Escherichia coli]	43.43	#DIV/0!	#DIV/0!	#DIV/0!	0.821066	0.874151	1.06832	703.252	638.674	891	97.7008	5.8208
485672998	amino acid transporter [Escherichia coli]	53.97	1.01125	0.816076	0.806326	1.00612	0.874019	0.871701	196.77	99.7633	302	33.3562	8.52881
90111476;E3PH29	carbon starvation protein [Escherichia coli str. K-12 substr. MG1655]	80.62	0.824052	0.883947	1.03314	0.896705	0.872905	0.945114	569.029	449.411	325	37.3369	6.18896
15804154;E3PMX4	glutaredoxin 3 [Escherichia coli O157:H7 str. EDL933]	95.18	0.998796	0.931572	0.893862	0.953245	0.872218	0.90011	127.023	73.7311	83	9.13163	7.23975
15804523;E3PB64	ATP-dependent protease peptidase subunit [Escherichia coli O157:H7 str. EDL933]	37.5	0.880481	0.975079	1.07574	0.998857	0.871676	0.902694	81.15	79.98	176	19.081	6.39209
485668648	tartronate semialdehyde reductase [Escherichia coli]	87.76	0.98068	0.866503	0.9098	0.962518	0.871659	0.877896	1386.84	1134.53	294	30.3938	5.89697
487471828	glycosyl transferase family, helical bundle domain protein [Escherichia coli]	17.81	#DIV/0!	#DIV/0!	#DIV/0!	0.973488	0.869433	0.89619		30.13	320	35.0661	6.68311
660164981	acetate--CoA ligase [Escherichia coli 7-233-03_S1_C2]	61.96	#DIV/0!	#DIV/0!	#DIV/0!	0.840728	0.869271	1.03751		997.615	652	72.0473	5.87158
387609696	formate dehydrogenase-O, major subunit [Escherichia coli 042]	43.45	1.02786	0.915734	0.91864	0.997493	0.868978	0.896066	829.287	928.923	1015	112.369	7.40088
545270739	bacterioferritin [Escherichia coli]	74.68	0.810964	0.961532	1.18468	0.798644	0.868667	1.09143	681.424	605.352	158	18.4693	4.80518
16128726;E3PHE0	galactose-1-phosphate uridylyltransferase [Escherichia coli str. K-12 substr. MG1655]	16.38	#DIV/0!	#DIV/0!	#DIV/0!	1.0255	0.868085	0.835733		87.85	348	39.6205	6.46826
16130792;E3PIG6	lysine tRNA synthetase, constitutive [Escherichia coli str. K-12 substr. MG1655]	63.96	#DIV/0!	#DIV/0!	#DIV/0!	0.937921	0.866982	0.927553	739.097	727.546	505	57.5671	5.23682
16131659;E3PNZ4	iron-dependent inhibitor of iron-sulfur cluster formation; frataxin; iron-binding and oxidizing protein [Escherichia coli str. K-12 substr. MG1655]	22.64	0.93731	0.935207	0.996927	0.851218	0.866473	1.02143	96.77	87.75	106	12.2238	4.41162
486392872	succinate-semialdehyde dehydrogenase [NADP+] [Escherichia coli]	65.77	0.808122	0.869477	1.02419	0.827633	0.86595	1.01258	1127.18	1216.97	482	51.7557	5.85889
6573631	Chain A, Malate Synthase G Complexed With Magnesium And Glyoxylate	40.8	0.969422	0.970758	1.00055	0.907067	0.865938	0.957949	1459.05	1401.04	723	79.9379	6.17627
16128664;E3PH82	phosphoglucomutase [Escherichia coli str. K-12 substr. MG1655]	43.96	0.983424	0.981925	0.997647	0.94519	0.865649	0.919005	493.897	444.383	546	58.3245	5.70654
446051697	fructose-bisphosphate aldolase [Escherichia coli]	56	0.899811	0.885306	0.983064	0.950781	0.864819	0.912725	648.323	670.994	350	38.0842	6.94678
16131266	cell division protein that binds to the septal ring [Escherichia coli str. K-12 substr. MG1655]	17.29	1.06249	1.15439	1.05565	1.0037	0.863886	0.918391	85.07	42.09	428	46.1344	5.80811
446802948	imidazole glycerol phosphate synthase [Escherichia coli]	4.26	#DIV/0!	#DIV/0!	#DIV/0!	0.91793	0.862611	0.942976		0	258	28.4356	5.2876
489936397	carbon starvation induced protein [Citrobacter freundii]	20	#DIV/0!	#DIV/0!	#DIV/0!	0.79034	0.862539	1.09511		265.81	325	37.1817	6.01123
16128172;E3PDD1	UDP-3-O-(3-hydroxymyristoyl)-glucosamine N-acyltransferase [Escherichia coli str. K-12 substr. MG1655]	16.42	0.97267	0.913073	0.920492	0.962453	0.862488	0.899225	93.46	86.71	341	36.0154	6.53662
E3PB01	Nitrogen regulation protein NR(II) (Two-component system sensor kinase) OS=Escherichia coli O78:H11 (strain H10407 / ETEC) GN=ETEC_4138 PE=4 SV=1 - [E3PB01_ECOH1]	4.58	#DIV/0!	#DIV/0!	#DIV/0!	0.982511	0.860718	0.87906			349	38.5323	5.65576
649989876	catalase/peroxidase HPI [Escherichia coli 2-052-05_S3_C1]	32.78	#DIV/0!	#DIV/0!	#DIV/0!	0.924338	0.859834	0.933423		651.611	726	79.9441	5.31299
15831728;E3PNF1	asparaginase [Escherichia coli O157:H7 str. Sakai]	11.83	0.958113	1.04454	1.0893	0.964075	0.856894	0.89189	85.38	33.76	338	37.1038	5.85889
38704234;E3PD97	aspartate ammonia-lyase [Escherichia coli O157:H7 str. Sakai]	81.17	0.971876	0.961544	0.988548	0.970114	0.8568	0.886241	1347.18	1359.2	478	52.3225	5.2876
15803566;E3PJE4	hypothetical protein Z4376 [Escherichia coli O157:H7 str. EDL933]	49.23	0.947444	0.864201	0.886069	0.959784	0.856411	0.858095	120.872	149.184	130	14.0021	5.26221
15804638;E3PC10	stress-response protein [Escherichia coli O157:H7 str. EDL933]	49.28	1.02443	0.943905	0.920627	0.955561	0.856198	0.928247	52.65	53.24	69	8.32009	5.5542
16130338;E3PF13	FtsZ stabilizer [Escherichia coli str. K-12 substr. MG1655]	9.76	0.878582	0.853442	0.970579	0.967948	0.855744	0.887129	31.07	39.77	328	36.4523	5.98584
486357306	D-galactarate dehydratase [Escherichia coli]	17.59	1.0481	0.951391	0.906978	0.98181	0.853824	0.872641	56.25	90.72	523	56.3511	5.8208
170081960;E3PEW7	long-chain fatty acid outer membrane transporter [Escherichia coli str. K-12 substr. DH10B]	6.25	1.01096	0.976228	0.964844	0.901975	0.853579	0.949607	122.91	69.37	448	48.7416	5.30029
E3PCT7	Putative oxidoreductase, 4Fe-4S binding subunit OS=Escherichia coli O78:H11 (strain H10407 / ETEC) GN=ETEC_2282 PE=4 SV=1 - [E3PCT7_ECOH1]	4.62	#DIV/0!	#DIV/0!	#DIV/0!	1.00758	0.853244	0.849744			411	45.098	5.26221
15830005;E3PHB4	2-oxoglutarate dehydrogenase E1 [Escherichia coli O157:H7 str. Sakai]	59.91	#DIV/0!	#DIV/0!	#DIV/0!	0.89964	0.852435	0.950797	1421.66	1188.05	933	104.996	6.49365
16130576;E3PH32	4-aminobutyrate aminotransferase, PLP-dependent [Escherichia coli str. K-12 substr. MG1655]	92.49	0.901658	0.913838	1.01776	0.832059	0.852325	1.01604	1002	937.473	426	45.7455	6.16357
387614583;E3PB26	formate dehydrogenase-O, iron-sulfur subunit [Escherichia coli ETEC H10407]	34	0.975318	0.79767	0.795182	0.987052	0.852262	0.881141	327.117	330.385	300	33.0779	5.41455
15803795;E3PKV2	Fis family transcriptional regulator [Escherichia coli O157:H7 str. EDL933]	27.55	1.07846	1.0146	0.997909	0.962658	0.851264	0.977655	133.046	186.254	98	11.2328	9.34912
486181196	carbamoyl-phosphate synthase large chain [Escherichia coli]	63.75	1.04012	0.913418	0.865339	0.97979	0.850632	0.871172	3217.22	3163.42	1073	117.739	5.33838
16129222;E3PL19	tryptophan synthase, beta subunit [Escherichia coli str. K-12 substr. MG1655]	67.76	#DIV/0!	#DIV/0!	#DIV/0!	0.871537	0.847495	0.975767	695.246	429.217	397	42.9556	6.0874
15802150;E3PNC3	DNA-binding transcriptional activator OsmE [Escherichia coli O157:H7 str. EDL933]	59.82	0.930137	0.819728	0.898881	0.908943	0.846991	0.933544	388.338	249.848	112	12.0129	7.86963
485823357	dihydroorotase dehydrogenase family protein [Escherichia coli]	12.93	1.04003	1.0039	0.964465	1.10346	0.843788	0.767309	24.63	57.42	232	25.2847	5.30029
157157130;E3PC02	maltose regulon periplasmic protein [Escherichia coli E24377A]	32.03	1.0201	0.973359	0.953384	0.951164	0.843502	0.946026	105.93	104.91	306	31.8956	8.01611
611097286	nitrate reductase, alpha subunit [Escherichia coli 1-182-04_S1_C3]	39.37	1.10043	0.812924	0.738122	1.09471	0.842452	0.808964	506.64	566.677	1247	140.383	6.58057
16131761;E3PB55	stress-induced protein [Escherichia coli str. K-12 substr. MG1655]	33.1	0.951756	0.830696	0.846205	0.956851	0.841131	0.889487	76.0567	95.25	142	16.2825	6.87354
15804649;E3PC78	hypothetical protein Z5656 [Escherichia coli O157:H7 str. EDL933]	21.19	0.916941	0.876241	0.931181	0.962537	0.840272	0.875987	41.8	53.61	118	13.511	6.52197
90111519;E3PIN1	conserved protein, DUF469 family [Escherichia coli str. K-12 substr. MG1655]	19.44	1.04109	0.805647	0.773208	0.950169	0.83923	0.945301	69.66	58.11	108	12.8724	4.95752
446796638;E3PCU9	MULTISPECIES: endonuclease V [Enterobacteriaceae]	4.91	#DIV/0!	#DIV/0!	#DIV/0!	0.875163	0.833372	0.955531		46.23	285	31.4597	5.73193
90111271;E3PLS6	DUF465 family protein, function unknown [Escherichia coli str. K-12 substr. MG1655]	25.68	#DIV/0!	#DIV/0!	#DIV/0!	1.01947	0.830767	0.817713		28.56	74	8.87263	9.30518
446681609	chaperone [Escherichia coli]	59.63	#DIV/0!	#DIV/0!	#DIV/0!	0.834451	0.828542	0.996343	192.05	172.31	161	17.6913	9.70068
16130105;E3PCV7	fused fructose-specific PTS enzymes: IIBcomponent/IIC components [Escherichia coli str. K-12 substr. MG1655]	10.48	0.99378	0.951012	0.96594	0.920229	0.828048	0.902931	34.76	29.62	563	57.4817	8.74854
16129188	nitrate reductase 1, beta (Fe-S) subunit [Escherichia coli str. K-12 substr. MG1655]	30.08	#DIV/0!	#DIV/0!	#DIV/0!	0.925442	0.824669	0.894181	196.789	177.724	512	58.0288	6.771
652277043	glucose-1-phosphatase [Escherichia coli 3-105-05_S1_C2]	65.13	#DIV/0!	#DIV/0!	#DIV/0!	0.956097	0.824389	0.865217		341.27	413	45.6979	5.73193
15802060;E3PMM3	superoxide dismutase [Escherichia coli O157:H7 str. EDL933]	17.92	1.06341	0.960465	0.902444	0.986428	0.82234	0.879137	40.99	28.62	173	17.67	6.41748
15803639;E3PK12	hypothetical protein Z4452 [Escherichia coli O157:H7 str. EDL933]	61.39	0.920246	0.861604	0.953782	0.936072	0.821795	0.907429	299.034	353.521	101	11.0449	9.08545
162135895;E3PFK1	conserved protein, PsiF family, pho regulon [Escherichia coli str. K-12 substr. MG1655]	25.47	#DIV/0!	#DIV/0!	#DIV/0!	0.946058	0.818289	0.920732		39.6867	106	11.6789	9.72998
15832699;E3PGW9	autonomous glycyl radical cofactor GrcA [Escherichia coli O157:H7 str. Sakai]	91.34	1.09372	0.817125	0.760727	1.08399	0.817809	0.779157	405.474	627.654	127	14.2754	5.17334
608701112	hypothetical protein BX98_27455, partial [Escherichia coli O26:H11 str. 2011C-3387]	11.52	1.05405	0.65136	0.616576	1.09025	0.816767	0.700125	134.2	122.08	755	77.7587	6.13818
74314164;E3PMW5	hypothetical protein SSON_3806 [Shigella sonnei Ss046]	62.32	0.877992	0.820289	0.933503	0.92235	0.812722	0.884182	37.01	75.81	69	7.99025	9.40771
237823432	Chain A, Crystal Structure Of A Galactofuranose Binding Protein	32.35	0.895124	0.823084	0.949304	0.949204	0.810316	0.856623	62.6321	97.49	306	33.3072	6.7417
566277727	hypothetical protein Q609_ECAC01701G0001, partial [Escherichia coli DORA_A_5_14_21]	53.66	0.740094	0.920358	1.24254	0.730888	0.809904	1.11193	41.44	61.29	82	8.98242	6.06201
15833019;E3PIG9	thiol:disulfide interchange protein DsbC [Escherichia coli O157:H7 str. Sakai]	30.51	#DIV/0!	#DIV/0!	#DIV/0!	0.958003	0.808993	0.886772		74.7059	236	25.6049	6.78564
447140087	guanosine 5'-monophosphate oxidoreductase [Escherichia coli]	65.71	1.09741	1.02559	0.912421	1.10789	0.796001	0.824735	667.26	641.022	347	37.3458	6.53662
15804962;E3PFH3	ABC transporter ATP-binding protein [Escherichia coli O157:H7 str. EDL933]	61.62	#DIV/0!	#DIV/0!	#DIV/0!	0.814552	0.795636	0.980146	1175.87	1218.65	555	62.4043	5.60498
30061959;E3PFS3	hypothetical protein S0410 [Shigella flexneri 2a str. 2457T]	9.62	1.22454	0.837907	0.683696	0.943819	0.792757	0.842842	40.24	49.07	156	18.2555	7.34229
16130579;E3PH35	predicted protein [Escherichia coli str. K-12 substr. MG1655]	64.43	0.95501	0.869785	0.902225	0.955503	0.792323	0.878059	208.715	205.183	149	16.0533	5.99854
218694977;E3PLT6	peptidase [Escherichia coli 55989]	1.38	1.08814	1.09962	1.00971	0.992187	0.787037	0.795969	25.64		653	72.6703	7.1665
490064385	D-serine ammonia-lyase [Escherichia coli]	43.71	0.989526	0.837058	0.90586	0.996161	0.786214	0.766561	505.867	319.438	437	47.2279	5.90967
15800533;E3PI10	molybdopterin biosynthesis, protein B [Escherichia coli O157:H7 str. EDL933]	58.82	1.13764	0.836416	0.734458	1.0862	0.782711	0.776737	294.04	231.85	170	18.6535	6.1001
607640349	tRNA-dihydrouridine synthase A, partial [Escherichia coli O157:H7 str. K6687]	9.09	1.00606	0.866379	0.860442	1.10489	0.779157	0.707621	23	53.28	275	30.596	5.63037
485754778	nitrate reductase molybdenum cofactor assembly chaperone NarJ [Escherichia coli]	14.66	1.01235	0.77269	0.762632	0.9953	0.777735	0.784102	109.39	124.381	232	25.9782	4.94482
15834046;E3PB02	glutamine synthetase [Escherichia coli O157:H7 str. Sakai]	82.94	#DIV/0!	#DIV/0!	#DIV/0!	0.998519	0.770453	0.774256	2945.1	2700.92	469	51.8707	5.46533
91211184;E3PBF0	chaperone protein HchA [Escherichia coli UTI89]	8.13	0.980452	0.781558	0.796479	0.910735	0.768944	0.889689	112.084	96.0512	283	31.1856	5.73193
387612723;E3PCT6	putative oxidoreductase [Escherichia coli ETEC H10407]	12.14	0.937619	0.638579	0.680499	1.02157	0.767838	0.754221	64.54	64.62	412	44.3155	5.40186
E3PD48	Putative uncharacterized protein OS=Escherichia coli O78:H11 (strain H10407 / ETEC) GN=ETEC_4437 PE=4 SV=1 - [E3PD48_ECOH1]	15.56	#DIV/0!	#DIV/0!	#DIV/0!	0.983434	0.728543	0.74337			90	10.4615	8.14795
170680181	hypothetical protein EcSMS35_2078 [Escherichia coli SMS-3-5]	61.29	0.904687	0.947297	1.0686	0.743761	0.725691	1.05552	104.637	90.2727	124	14.2493	3.72607
15800180;E3PFR6	nitrogen regulatory protein P-II 2 [Escherichia coli O157:H7 str. EDL933]	63.39	1.01831	0.717971	0.704293	0.915022	0.725426	0.728199	132.868	60.5715	112	12.2517	6.12549
90111603	outer membrane lipoprotein [Escherichia coli str. K-12 substr. MG1655]	28.19	0.959642	0.722749	0.846367	0.975783	0.717485	0.75325	199.3	144.467	188	20.9507	7.41553
387614997;E3PE98	ABC transporter substrate-binding protein [Escherichia coli ETEC H10407]	31.56	#DIV/0!	#DIV/0!	#DIV/0!	0.855294	0.717188	0.841419	31.2267	45.52	263	28.373	8.82178
56463193	malate dehydrogenase [Escherichia coli]	82.58	#DIV/0!	#DIV/0!	#DIV/0!	0.837064	0.70829	0.849078	2258.55	2501.82	178	18.6001	7.28369
585344944	aldehyde dehydrogenase [Escherichia coli]	8.01	0.912301	0.816249	0.764823	0.845861	0.708273	0.840227	62.73	31.62	512	56.2995	5.64307
15834172;E3PBW4	anti-RNA polymerase sigma 70 factor [Escherichia coli O157:H7 str. Sakai]	10.13	1.01347	1.03343	1.01884	0.81245	0.69449	0.857757	41.47	26.16	158	18.2315	6.02393
491163691	nucleotide-binding protein [Enterobacteriaceae]	21.43	0.977455	0.805776	0.823677	0.93639	0.672069	0.720199	71.05	25.43	56	6.26224	8.5874
15804054;E3PMA0	acid-resistance protein [Escherichia coli O157:H7 str. EDL933]	67.27	0.992744	0.682951	0.687372	1.05647	0.62938	0.597793	42.87	32.55	110	11.8502	5.24951
15800812;E3PIX7	ribosome modulation factor [Escherichia coli O157:H7 str. EDL933]	38.18	0.867501	0.636497	0.733104	0.817815	0.598403	0.734233	78.08	57.63	55	6.50326	10.8579
117625800	glutamate decarboxylase [Escherichia coli APEC O1]	40.55	0.869111	0.608815	0.699922	0.881602	0.596651	0.647679	146.585	334.547	476	53.7761	5.49072
16129451;E3PLZ2	glutamate:gamma-aminobutyric acid antiporter [Escherichia coli str. K-12 substr. MG1655]	2.35	0.874364	0.561986	0.642204	0.989736	0.588195	0.596344	26.06	27.13	511	55.0405	8.646
162135912;E3PM99	acid-resistance protein [Escherichia coli str. K-12 substr. MG1655]	59.26	0.96486	0.561316	0.572287	0.917354	0.511629	0.563669	270.615	309.843	108	12.035	6.01123
571188703	PTS system, chitobiose-specific IIB component [Escherichia coli ISC11]	21.62	0.966934	0.566095	0.584968				44.05		37	3.77616	9.31982
485869893	D-mannonate oxidoreductase domain protein [Escherichia coli]	75	0.678919	0.801559	1.17966				75.45		44	4.5953	4.61475
519079917	hypothetical protein [Escherichia coli]	3.23	1.06252	0.804405	0.756446				0	0	217	24.0408	9.80322
P51649	Succinate-semialdehyde dehydrogenase, mitochondrial OS=Homo sapiens GN=ALDH5A1 PE=1 SV=2 - [SSDH_HUMAN]	2.62	0.86874	0.809147	0.930629						535	57.1783	8.27979
485807084	curved DNA-binding protein [Escherichia coli]	4.9	0.934074	0.812057	0.868649				0		306	34.3697	6.75635
21730871	Chain A, Structure Of E. Coli Uridine Phosphorylase At 2.0a	72.33	0.954318	0.824253	0.862991				1074.82	1204.71	253	26.9735	6.21436
545257017	NADH-quinone oxidoreductase subunit G [Escherichia coli]	37.78	0.990968	0.843135	0.850113				842.759	857.255	908	100.243	6.20166
446140611	D-erythrose-4-phosphate dehydrogenase [Escherichia coli]	46.94	1.02771	0.846504	0.823				61.23		49	5.27788	10.7407
485728907	3-dehydroquinate synthase [Escherichia coli]	13.26	0.841058	0.86037	1.02211				90.23	86.2733	362	38.8283	6.04932
149243202	Chain A, E.Coli Response Regulator Phop Receiver Domain	33.88	0.898981	0.860835	0.956772				40.01		121	13.7509	4.94482
218707345	DNA gyrase subunit B [Escherichia coli UMN026]	28.11	0.996108	0.863061	0.865714				527.977	528.167	804	89.8789	6.12549
445935314	2,5-diketo-D-gluconic acid reductase [Escherichia coli]	52	0.955139	0.863224	0.903017				155.271	117.25	275	31.0893	6.81494
446384919	peptidase M23 [Escherichia coli]	88.51	0.835364	0.864758	1.03433				838.368	963.086	383	40.2806	4.77979
446922689	frataxin [Escherichia coli]	22.64	0.795396	0.865361	1.08706				26.8	32.7	106	12.2239	4.48779
446967020	glucose-1-phosphatase/inositol phosphatase [Escherichia coli]	61.02	0.852903	0.866545	1.01515				261.397	304.263	413	45.5868	5.59229
485865409	acetate--CoA ligase [Escherichia coli]	66.1	0.930855	0.871074	0.935001				650.97	985.032	652	72.0353	5.79541
487478999	transcriptional regulator PdhR, partial [Escherichia coli]	24.14	0.999474	0.871135	0.87087				53.6		58	6.9777	10.5649
P49915	GMP synthase [glutamine-hydrolyzing] OS=Homo sapiens GN=GMPS PE=1 SV=1 - [GUAA_HUMAN]	6.2	0.977349	0.87121	0.890661						693	76.667	6.87354
485872777	ATP-dependent protease HslVU, ATPase subunit [Escherichia coli]	57.34	0.974925	0.884451	0.906445				730.435	736.129	443	49.5629	5.41455
446625322	nitrate reductase A subunit beta [Escherichia coli]	30.08	0.989354	0.891923	0.900772				196.829	177.714	512	58.0288	6.771
545267935	lipoprotein nlpD [Escherichia coli]	14.25	0.949442	0.892046	0.938767				69.7	53.06	379	40.1104	9.51025
486113082	protein YgaD [Escherichia coli]	9.8	1.19856	0.892163	0.743746				37.72		102	10.8644	4.93213
446113528	malonyl CoA-ACP transacylase [Escherichia coli]	65.7	1.01457	0.8964	0.882794				657.804	806.842	309	32.3524	5.03369
571191286	SSU ribosomal protein S2p (SAe) [Escherichia coli ISC11]	64.83	0.850175	0.898951	1.05649				1413.99	1444.48	236	26.3106	7.13721
446276213	endolysin [Escherichia coli]	5.26	1.14229	0.899921	0.787168				0	0	209	23.0238	9.61279
42543132	Chain A, Crystal Structure Of Escherichia Coli Periplasmic Glucose-1- Phosphatase H18a Mutant Complexed With Glucose-1-Phosphate	76.21	0.900312	0.901474	1.00046				398.703	383.06	391	43.4666	5.47803
447140093	guanosine 5'-monophosphate oxidoreductase [Escherichia coli]	65.71	0.96874	0.901674	0.929997				651.662	641.022	347	37.3438	6.72705
15803214	recombinase A [Escherichia coli O157:H7 str. EDL933]	49.86	0.910422	0.903968	0.986987				510.77	470.775	353	38.0016	5.24951
16131057;E3PK77	30S ribosomal subunit protein S15 [Escherichia coli str. K-12 substr. MG1655]	52.81	1.11718	0.9061	0.82482				134.2	99.7533	89	10.2625	10.4038
445968898	heme ABC transporter ATP-binding protein [Escherichia coli]	59.64	1.08943	0.908364	0.852972				1190.76	1220.86	555	62.4033	5.68115
446600835	heat shock protein 90 [Escherichia coli]	30.93	1.13482	0.910728	0.801867				462.111	497.85	624	71.3763	5.18604
11513555	Chain A, Crystal Structure Of The Hexa-Substituted Mutant Of The Molecular Chaperonin Groel Apical Domain	48.7	1.01059	0.91075	0.90046				257.438	123.587	193	20.8162	5.09717
486282225	ubiquinol oxidase subunit 2 [Escherichia coli]	38.41	1.04418	0.919821	0.880172				299.365	395.339	315	34.8586	7.66455
485665483	hypothetical protein [Escherichia coli]	25.76	0.980908	0.920008	0.937136				39.87		66	7.41393	8.45557
545276636	triosephosphate isomerase [Escherichia coli]	72.94	0.997113	0.922998	0.924902				1221.34	1000.87	255	26.9688	5.96045
559164415	hypothetical protein, partial [Escherichia coli]	8.56	0.924371	0.923879	0.998638				28.73		327	35.8523	5.14795
571192194	Galactokinase [Escherichia coli ISC11]	8.64	0.746496	0.925397	1.17726				71.1051	61.43	382	41.2708	5.5542
16128310;E3PEQ3	predicted oxidoreductase, Zn-dependent and NAD(P)-binding [Escherichia coli str. K-12 substr. MG1655]	67.62	0.801748	0.92713	1.15543				365.87	378.577	349	37.9539	6.22705
446882587	glutamate racemase [Escherichia coli]	4.96	0.946794	0.927634	0.97895				0		262	28.8221	5.08447
566278165	NADH-quinone oxidoreductase subunit K, partial [Escherichia coli DORA_A_5_14_21]	27.66	1.02487	0.929904	0.906588				25		47	5.09171	7.25439
486014763	glutamate synthase [NADPH] large chain [Escherichia coli]	0.55	0.934876	0.93133	0.995379				0		1448	158.829	6.48096
585336592	hypothetical protein [Escherichia coli]	37.02	0.932977	0.932172	0.998308				123.35	123.553	208	23.0728	5.60498
489974684	alpha amylase, catalytic domain protein [Escherichia coli]	2.42	0.913282	0.932814	1.02054				0		495	56.5264	4.64014
485696065	fructose-bisphosphate aldolase [Escherichia coli]	80.78	1.03686	0.935526	0.901517				1812.25	1834.17	359	39.1086	5.85889
487472171	putative hydrolase ycdX domain protein [Escherichia coli]	10.48	0.948637	0.937721	0.987672				48.1		105	11.3227	5.45264
15802813	naphthoate synthase [Escherichia coli O157:H7 str. EDL933]	39.65	0.955622	0.938483	0.98125				123.021	243.434	285	31.593	6.97607
446308669	glycosyl transferase family protein [Escherichia coli]	17.81	1.13627	0.941983	0.828325				21.96	24.36	320	35.0071	6.85889
487412696	outer membrane porin protein LC [Escherichia coli]	9.17	1.00698	0.942043	0.934738				0		360	39.6011	5.12256
545172188	ATP-dependent Clp protease ATP-binding subunit ClpA [Escherichia coli]	22.82	0.991354	0.944832	0.952281				101.893	108.82	758	84.154	6.44287
485958587	pyrroline-5-carboxylate reductase [Escherichia coli]	41.64	0.854786	0.950309	1.11083				157.02	133.95	269	28.1125	5.89697
545254003	glutaminyl-tRNA synthetase [Escherichia coli]	45.49	0.943791	0.95178	1.00763				236.097	279.507	554	63.4658	6.45557
168481305	RmlD [Escherichia coli]	36.12	1.059	0.952504	0.898691				99.98	48.11	299	32.7568	5.98584
447212838	proline aminopeptidase P II [Escherichia coli]	24.04	0.923678	0.954403	1.03241				84.86	86.21	441	49.7962	5.33838
170080715	glutaredoxin [Escherichia coli str. K-12 substr. DH10B]	52.56	0.904305	0.954438	1.05456				163.033	140.23	215	24.3338	8.6167
585360105	ATP-dependent protease ATP-binding subunit HslU [Escherichia coli]	51.47	0.930045	0.954702	1.02566				725.774	780.013	443	49.5489	5.40186
387608142	putative glutaredoxin [Escherichia coli 042]	25.21	1.00531	0.954992	0.949158				35.89	46.74	119	13.4081	6.13818
215487264	UTP-glucose-1-phosphate uridylyltransferase [Escherichia coli O127:H6 str. E2348/69]	79.12	1.01839	0.955617	0.937584				721.379	699.512	297	32.8222	5.99854
238896636	tartronate semialdehyde reductase [Klebsiella pneumoniae subsp. pneumoniae NTUH-K2044]	64.57	0.863818	0.956764	1.10668				887.713	502.877	302	31.4354	6.15088
485822881	phosphoglyceromutase [Escherichia coli]	30.54	0.925145	0.956851	1.03599				134.863	106.271	514	56.0602	5.33838
606997497	dihydrolipoamide dehydrogenase [Escherichia coli O28ac:NM str. 02-3404]	81.43	1.12907	0.957358	0.89278				3289.1	3761.42	474	50.6556	6.26514
486142643	lipid A biosynthesis lauroyl acyltransferase [Escherichia]	7.84	0.791118	0.95853	1.21061				27.86		306	35.3784	9.89111
612267178	protein elaA [Escherichia coli BIDMC 83]	12.36	0.972064	0.960372	0.987152				38.39		89	10.0291	5.16064
607483889	UDP-N-acetylenolpyruvoylglucosamine reductase, partial [Escherichia coli O157:H7 str. K1845]	9.8	1.1552	0.964069	0.833856				24.53		204	22.5467	7.91357
545233402	hypothetical protein [Escherichia coli]	15.38	0.988186	0.96722	0.977971				65.48		117	12.9398	4.75439
16130092;E3PCU4	S-formylglutathione hydrolase [Escherichia coli str. K-12 substr. MG1655]	7.91	0.921984	0.967851	1.04888				30.97		278	31.2391	5.42725
559186499	hypothetical protein [Escherichia coli]	7.63	0.982485	0.968246	0.984689				113.75		393	42.6474	5.74463
489974069	zinc-binding dehydrogenase family protein [Escherichia coli]	7.54	0.849837	0.968497	1.13868				0		345	37.493	5.68115
566279253	hypothetical protein Q609_ECAC01583G0012, partial [Escherichia coli DORA_A_5_14_21]	57.41	1.03208	0.971831	0.940845				60.39		54	6.15	4.95752
15803031	GMP synthase [Escherichia coli O157:H7 str. EDL933]	63.05	0.891339	0.97756	1.09582				782.255	772.935	525	58.5482	5.51611
447069848	peptidase M23 [Escherichia coli]	9.48	0.96088	0.977626	1.01658				43.81		116	12.4363	9.56885
447188193	UDP-galactose-4-epimerase [Escherichia coli]	47.34	0.976021	0.977853	1.00104				187.362	258.847	338	37.2416	6.22705
55981664	elongation factor G [Thermus thermophilus HB8]	5.07	1.24091	0.978624	0.787981				255.313	231.56	691	76.831	5.42725
446562649	dihydroxynaphthoic acid synthetase [Escherichia coli]	51.93	1.06504	0.97996	0.919354				108.107	123.353	285	31.5946	6.41748
446097164	NAD synthetase [Escherichia coli]	46.91	0.940029	0.982676	1.0445				146.848	114.17	275	30.6328	5.59229
585344759	tyrosyl-tRNA synthetase [Escherichia coli]	60.61	0.955255	0.986225	1.03156				165.013	125.587	424	47.4971	5.97314
16129622;E3PMP1	conserved protein [Escherichia coli str. K-12 substr. MG1655]	17.46	0.993064	0.988254	0.99433				92.3811	51.6	418	42.8497	4.53857
447209317	trans-aconitate 2-methyltransferase [Escherichia coli]	17.05	0.914272	0.988892	1.08072				42.9		88	9.68679	5.04639
51247527	Chain A, Crystal Structure Of Serine Acetyltransferase From E.Coli At 2.2a	12.8	0.889445	0.988921	1.11092				26.64		289	30.9085	6.99072
545209560	lysyl-tRNA synthetase [Escherichia coli]	61.39	0.908844	0.990625	1.08908				739.097	727.546	505	57.5662	5.2749
485716809	hypothetical protein [Escherichia coli]	13.16	0.913194	0.990901	1.08419				38.7		114	12.4424	6.354
1127182	Chain A, Aspartate Aminotransferase Hexamutant	48.74	0.972795	0.992634	1.01955				476.473	478.268	396	43.565	5.61768
446504690	hypothetical protein [Enterobacteriaceae]	44.74	0.97044	0.995298	1.02476				23.47		38	4.0802	8.20654
152969584	hypothetical protein KPN_01028 [Klebsiella pneumoniae subsp. pneumoniae MGH 78578]	20	1.00805	0.995727	0.986957				35.14		75	8.55722	4.62744
607479981	hypothetical protein BY63_13540, partial [Escherichia coli O157:H7 str. K1795]	10.85	1.0033	0.997478	0.993368				34.88		129	14.5972	4.52588
446246364	tRNA 2-thiocytidine biosynthesis protein TtcA, partial [Escherichia coli]	7.59	0.996482	0.997592	1.00028				71.36		237	26.9857	6.0874
489117555	methyl-galactoside ABC transporter substrate-binding protein [Citrobacter]	51.2	0.894162	0.997929	1.11512				671.437	606.123	332	35.7944	6.29053
387614092;E3PLM4	regulatory protein [Escherichia coli ETEC H10407]	7.1	0.949335	0.998266	1.05067				101.98	51.12	901	103.035	6.46826
487680438	acetyl-coenzyme A synthetase [Escherichia coli]	60.28	0.947379	0.998735	1.05333				680.698	957.904	652	71.9382	5.79541
498035613	isoprenoid biosynthesis protein [Escherichia]	37.79	0.945501	0.998756	1.05545				155.82	102.762	217	22.8778	4.81787
485795421	outer membrane protein tolC [Escherichia coli]	51.32	0.994636	0.999019	1.00357				738.284	958.068	493	53.7082	5.84619
486196804	aspartate carbamoyltransferase regulatory chain [Escherichia coli]	80.39	1.05237	1.00063	0.950051				483.413	403.357	153	17.1089	8.1626
585362367	tRNA 2-thiouridylase [Escherichia coli]	18.21	0.914338	1.00122	1.09411				56.4582	31.85	368	40.9326	5.09717
16129703;E3PND3	exonuclease III [Escherichia coli str. K-12 substr. MG1655]	41.04	0.934785	1.00136	1.07033				101.3	88.83	268	30.9495	6.18896
545259957	tryptophanyl-tRNA synthetase [Escherichia coli]	61.68	0.988149	1.0021	1.01327				349.734	263.074	334	37.4411	6.94678
15831793;E3PNL5	heat shock protein HtpX [Escherichia coli O157:H7 str. Sakai]	5.12	0.957928	1.0026	1.04577				28.98		293	31.9366	7.13721
545264203	SH3 domain-containing protein [Escherichia coli]	20.39	0.893509	1.00356	1.12224				49.01	26.07	206	23.0612	9.42236
446384918	peptidase M23 [Escherichia coli]	88.51	0.982432	1.00449	1.0216				843.831	984.718	383	40.2836	4.77979
486039885	succinyl-CoA ligase [ADP-forming] subunit beta [Escherichia coli]	83.76	0.988388	1.00496	1.01592				2455.56	2477.3	388	41.3676	5.51611
520728619	Chain A, Crystal Structure Of Etta (formerly Yjjk) - An E. Coli Abc-type Atpase	58.02	0.994308	1.00594	1.01086				1183.73	1218.65	555	62.1939	5.60498
485734743	peptidase C26 [Escherichia coli]	27.85	0.932167	1.00727	1.07967				28.05		158	17.6471	5.89697
5542506	Chain A, The Crystal Structure Of The E. Coli Maltodextrin Phosphorylase Complex	30.28	0.915892	1.00868	1.10039				353.44	227.365	796	90.1036	7.37158
110643699	hypothetical protein ECP_3552 [Escherichia coli 536]	11.02	1.04544	1.01	0.965297				48.02		127	14.6024	6.56592
611078311	UDP-N-acetylglucosamine 2-epimerase [Escherichia coli 1-182-04_S3_C2]	3.46	0.981157	1.01077	1.02933				0		376	42.1718	6.20166
606466030	phosphatase, partial [Escherichia coli O145:NM str. 2010C-3518]	13.18	0.93532	1.01157	1.08062				39.7		129	14.5943	5.09717
490013730	endoribonuclease L-PSP family protein [Escherichia coli]	99.22	0.919051	1.01241	1.10067				1018.38	942.206	128	13.5991	5.50342
16131655	predicted uroporphyrinogen III methyltransferase [Escherichia coli str. K-12 substr. MG1655]	39.19	1.03474	1.01308	0.978258				188.096	115.81	393	42.9369	4.81787
16131572;E3PNQ2	protein C5 component of RNase P [Escherichia coli str. K-12 substr. MG1655]	22.69	0.957954	1.01521	1.05888				58.11		119	13.7807	11.8101
485756217	thiamine-monophosphate kinase [Escherichia coli]	6.39	0.933783	1.01885	1.0902				28.48		219	23.697	5.14795
571163572	Excinuclease ABC subunit A [Escherichia coli ISC56]	3.67	0.977866	1.02027	1.0425				58.37		844	93.2099	6.37939
485661423	transketolase [Escherichia coli]	62.44	1.04973	1.02246	0.973212				1770.44	1570.25	663	72.179	5.80811
260843078	molybdopterin biosynthesis protein MoeA [Escherichia coli O103:H2 str. 12009]	32.6	0.953756	1.02248	1.07116				275.542	284.265	411	44.0937	5.2749
487675399	endoribonuclease L-PSP family protein [Escherichia coli]	99.22	1.12084	1.02274	0.911722				1031.6	942.206	128	13.6192	5.50342
510913438	outer membrane protein A [Escherichia coli]	52.57	0.91092	1.02298	1.12209				1403.54	1264.42	350	37.4548	6.41748
497322598	rad17 cell cycle checkpoint family protein, partial [Escherichia coli]	20.59	1.15727	1.02383	0.88396				23.14		68	7.527	10.0083
545263285	3-methyl-2-oxobutanoate hydroxymethyltransferase [Escherichia coli]	56.27	1.05464	1.02391	0.970058				285.225	311.207	263	27.9283	5.77002
485744837	phosphopantetheine adenylyltransferase [Enterobacteriaceae]	24.35	0.903593	1.02499	1.13341				96.12		115	12.9946	6.40479
485794875	pyridoxamine 5'-phosphate oxidase [Escherichia coli]	4.59	0.968456	1.02655	1.05911				18.69		218	25.5162	9.15869
224831543	ArcA [Escherichia coli]	40.63	1.1029	1.02903	0.932248				244.89	197.561	192	22.0382	6.94678
486016332	DNA-directed RNA polymerase, omega subunit [Escherichia coli]	94.51	0.965983	1.03064	1.06605				188.035	261.176	91	10.2304	5.07178
585323367	elongation factor Tu, partial [Escherichia coli]	94.32	1.15609	1.03096	0.891024				12645.5	13937.9	317	34.813	5.021
556507363	oxidoreductase, Zn-dependent and NAD(P)-binding [Escherichia coli]	38.89	1.16075	1.03165	0.888036				232.788	221.759	324	34.7009	6.41748
566273200	Peptide methionine sulfoxide reductase MsrA, partial [Escherichia coli DORA_A_5_14_21]	16.13	0.943111	1.03398	1.09544				36.3		93	10.2408	4.91943
42983	unnamed protein product [Escherichia coli]	54.62	0.994765	1.03466	1.03924				733.501	667.489	130	14.1165	9.56885
486206435	aldose 1-epimerase [Escherichia coli]	45.09	0.845395	1.03542	1.22375				104.331	144.367	346	38.2058	5.10986
487363754	phosphoglycerate kinase [Escherichia coli]	92.51	1.00622	1.03544	1.03044				4974.44	4792.02	387	41.0927	5.30029
487607323	hypothetical protein [Escherichia coli]	30.99	0.969677	1.03574	1.06724				83.6133	132.72	284	32.4167	7.23975
585340576	UTP--glucose-1-phosphate uridylyltransferase [Escherichia coli]	43.1	1.05787	1.03577	0.978294				588.424	559.036	297	32.7692	6.26514
485716482	peptidyl-tRNA hydrolase [Escherichia coli]	8.2	1.01991	1.03789	1.01678				21.47		122	13.7522	8.55811
42543595	Chain A, Crystal Structure Of E.Coli Lon Proteolytic Domain	73	1.0568	1.03853	0.981892				466.942	260.721	200	21.244	5.42725
571157531	SSU ribosomal protein S2p (SAe) [Escherichia coli ISC56]	73.58	1.11537	1.03915	0.930892				1217.81	1301.24	193	21.1069	5.21143
9972130	phosphoribosylaminoimidazole synthetase [Escherichia coli]	40.12	0.830634	1.03957	1.25049				105.497	112.38	324	34.6947	5.31299
487521476	uvrB/uvrC motif family protein, partial [Escherichia coli]	10.08	1.04255	1.04014	0.99686				50.05		129	14.5006	9.20264
446216201	hypothetical protein, partial [Escherichia coli]	18.02	1.02627	1.04083	1.01334				0		111	11.5329	9.31982
489118250	phosphate acetyltransferase [Citrobacter]	37.11	1.05029	1.04139	0.990705				1283.42	1338.07	714	77.194	5.36377
15800145;E3PFN3	transcription antitermination protein NusB [Escherichia coli O157:H7 str. EDL933]	23.74	0.989644	1.04207	1.0521				80.67		139	15.6793	7.18115
608723848	tyrosyl-tRNA synthetase [Escherichia coli O26:H11 str. 2009C-3612]	54.01	0.771308	1.04505	1.35378				172.707	115.235	424	47.4961	6.16357
571181576	Ribosomal RNA large subunit methyltransferase F [Escherichia coli ISC7]	7.58	1.15852	1.04537	0.901581				38.11		132	14.5344	7.1665
152972088	polynucleotide phosphorylase/polyadenylase [Klebsiella pneumoniae subsp. pneumoniae MGH 78578]	26.58	0.981892	1.04617	1.06458				416.071	457.601	711	76.7978	5.17334
447043567	soluble pyridine nucleotide transhydrogenase [Escherichia coli]	78.33	0.914307	1.04906	1.14643				776.853	828.333	466	51.5268	6.63916
446776641	tagatose-bisphosphate aldolase [Escherichia coli]	63.33	1.09387	1.05059	0.959643				1927.71	1729.42	420	46.9467	6.01123
82777294	3-ketoacyl-ACP reductase [Shigella dysenteriae Sd197]	61.07	1.0939	1.05315	0.961945				710.63	755.86	244	25.5602	7.41553
487362732	pyruvate dehydrogenase (acetyl-transferring), homodimeric type [Escherichia coli]	78.24	1.05437	1.05649	1.00118				4971.6	4742.55	887	99.602	5.68115
P02452	Collagen alpha-1(I) chain OS=Homo sapiens GN=COL1A1 PE=1 SV=5 - [CO1A1_HUMAN]	0.82	1.09278	1.05666	0.966142						1464	138.857	5.79541
445988803	fumarate hydratase [Escherichia coli]	71.17	0.971612	1.05708	1.08706				1091.82	1031.13	548	60.2456	6.66846
485785095	hypothetical protein [Escherichia coli]	5.02	1.024	1.0576	1.03196				24.44		418	48.6563	8.36768
378977957	thioredoxin reductase [Klebsiella pneumoniae subsp. pneumoniae HS11286]	50	1.03136	1.05955	1.02648				534.453	580.744	322	34.5374	5.63037
489121899	excinuclease ABC subunit A [Citrobacter]	4.79	0.954116	1.06133	1.11144				33.58	20.5	940	103.632	6.45557
446991423	thioredoxin-dependent thiol peroxidase [Escherichia]	80.13	0.94284	1.06193	1.12538				569.808	537.95	156	17.6817	5.37646
489899899	nlpB/DapX lipofamily protein [Escherichia coli]	31.88	0.970865	1.0651	1.09616				58.3		69	7.44065	4.71631
15799743;E3PCB2	ATP-dependent helicase HepA [Escherichia coli O157:H7 str. EDL933]	13.64	0.910001	1.0659	1.17034				108.543	154.276	968	109.701	5.17334
190016222	Chain A, Crystal Structure Of The Apo Form Of Y74f Mutant E. Coli Tryptophanase	92.08	0.815082	1.06717	1.3082				6988.53	6442.1	467	52.2164	6.39209
486113004	hypothetical protein [Escherichia coli]	11.34	1.01984	1.07252	1.05078				47.54		97	10.6602	5.0083
487471162	delta-aminolevulinic acid dehydratase [Escherichia coli]	41.36	1.04088	1.07607	1.03295				255.853	262.397	324	35.6159	5.50342
114793773	Chain A, Crystal Structure Of The Chaperonin Groel-E461k	87.77	1.03923	1.07808	1.03652				6528.66	6877.21	548	57.2917	5.0083
544879905	D-ribose pyranase [Escherichia coli]	15.08	1.03669	1.08053	1.04142				37.83		126	13.9351	5.96045
119389970	Chain A, Structure Of Phosphorylated Enzyme I Of The Phosphoenolpyruvate:sugar Phosphotransferase System	35.48	0.915443	1.08252	1.11068				464.148	654.993	575	63.1161	4.84326
387609792	DNA-binding protein HU-alpha [Escherichia coli 042]	84.44	0.907487	1.08809	1.19802				1158.15	1273.55	90	9.5592	9.5835
559187536	rRNA large subunit methyltransferase, partial [Escherichia coli]	16.67	1.05574	1.08814	1.02983				32.19		90	10.1864	9.08545
485652093	peptidyl-prolyl cis-trans isomerase [Escherichia coli]	21.05	0.983606	1.08875	1.10597				44.66	32.65	190	20.4034	8.85107
16128378;E3PFL0	nucleoid-associated ssDNA and dsDNA binding protein; competitive inhibitor of RecA function [Escherichia coli str. K-12 substr. MG1655]	13.2	0.98136	1.09173	1.11155				85.39	40.06	303	33.9715	5.40186
446134786	monooxygenase [Escherichia]	14.85	1.10364	1.09576	0.992029				45.36		101	11.2999	5.45264
485801667	tRNA(ANN) t(6)A37 threonylcarbamoyladenosine modification protein [Escherichia coli]	8.14	1.0858	1.09705	1.00952				59.34		172	18.7006	5.0083
486229339	lactaldehyde dehydrogenase [Escherichia coli]	74.11	0.985692	1.09766	1.11266				1222.13	1166.96	479	52.2018	5.14795
485888906	uridine phosphorylase [Escherichia coli]	82.61	1.00845	1.1008	1.09068				1045.87	1133.02	253	27.1188	6.04932
446131655	tryptophan synthase subunit beta [Escherichia]	54.91	1.06905	1.10235	1.03029				702.52	431.417	397	42.9817	6.0874
559165367	methionyl-tRNA synthetase, partial [Escherichia coli]	40.81	1.05015	1.10292	1.04937				201.193	230.65	397	44.3408	6.11279
486143303	tryptophan synthase alpha chain [Escherichia coli]	43.66	1.09668	1.10526	1.00699				738.628	597.786	268	28.8911	5.33838
386640792	hypothetical protein ECABU_c36060 [Escherichia coli ABU 83972]	18.89	1.11782	1.11092	0.993				64.09		90	9.81933	5.09717
485656538	L-cysteine desulfhydrase [Escherichia coli]	93.84	0.802572	1.11147	1.38373				7028.36	6487.35	471	52.7386	6.39209
485700604	lipoprotein B family protein, partial [Escherichia coli]	16.15	0.969985	1.11171	1.14516				24.94		130	14.6167	9.64209
195927587	Chain A, Crystal Structure Of Isolated C2 Domain Of The Methionine Uptake Transporter	16.98	0.913755	1.11428	1.21844				28.93		106	12.1469	5.78271
576027656	Oligopeptidase A [Escherichia coli ISC41]	25.72	1.04917	1.11438	1.06127				282.985	432.641	933	104.296	5.52881
485829854	pyridoxamine kinase, partial [Escherichia coli]	18.52	1.06207	1.116	1.04991				49.89		189	20.3824	6.90283
447215551	keto-acid formate acetyltransferase [Escherichia]	78.42	0.982601	1.11658	1.13541				2490.56	2708.68	760	85.3027	6.01123
3388001	malate dehydrogenase [Escherichia coli]	87.85	1.06686	1.12011	1.04904				3398.54	3600.74	288	29.8688	5.71924
260854220	aromatic amino acid aminotransferase [Escherichia coli O26:H11 str. 11368]	63.38	0.990969	1.12365	1.13295				516.468	549.246	396	43.562	5.77002
487549560	pfkB carbohydrate kinase family protein, partial [Escherichia coli]	4.92	1.01797	1.12436	1.1036				37.67		305	33.9038	6.11279
545236784	transcription elongation protein nusA [Escherichia coli]	45.05	1.00307	1.12792	1.12353				561.486	672.572	495	54.8371	4.65283
571191784	Acetate kinase [Escherichia coli ISC11]	67.32	1.17707	1.12918	0.95852				601.456	715.555	205	22.0752	5.60498
486392066	ecotin [Escherichia coli]	45.06	0.994383	1.13119	1.13664				227.205	205.659	162	18.1665	8.33838
510913136	threonyl-tRNA synthetase [Escherichia coli]	46.57	1.06144	1.13672	1.07003				591.207	560.173	642	73.9568	6.18896
446269366	geranyltranstransferase [Escherichia coli]	18.39	1.08179	1.14168	1.05449				73.6767	44.94	299	32.1536	5.69385
571188604	Periplasmic thiol:disulfide interchange protein DsbA [Escherichia coli ISC11]	12.08	1.08638	1.14628	1.05426				56.19		207	22.9557	5.60498
486055859	6-phosphogluconate dehydrogenase [Escherichia coli]	67.74	1.17613	1.15305	0.979562				1257.92	1252.09	468	51.4514	5.33838
486264102	hypothetical protein [Escherichia coli]	40.37	0.889197	1.1586	1.30189				143.537	130.41	109	12.7397	9.30518
42042	unnamed protein product [Escherichia coli]	15.79	0.967199	1.16391	1.20239				91.47		152	17.3817	4.91943
387830856	glycolate oxidase GlcD subunit [Escherichia coli SE15]	5.41	0.987798	1.16622	1.17964				33.74		499	53.6955	5.12256
606818429	hypothetical protein BX81_12590 [Escherichia coli O165:H25 str. 2010C-4874]	7.99	1.0218	1.17934	1.15322				17.82		313	34.7285	9.23193
585366267	exoribonuclease II [Escherichia coli]	21.89	1.20557	1.18336	0.980757				128.203	148.177	644	72.3882	5.74463
510917530	L-threonine 3-dehydrogenase [Escherichia coli]	53.67	0.892264	1.18684	1.32903				202.229	255.353	341	37.2328	6.37939
291283270	6-phosphogluconate dehydrogenase, decarboxylating [Escherichia coli O55:H7 str. CB9615]	28.85	1.02043	1.18965	1.16487				383.458	324.203	468	51.6405	5.41455
485830755	glucan biosynthesis protein D, partial [Escherichia coli]	18.45	0.997705	1.19279	1.19455				50.72		103	11.3185	5.85889
545160784	small-conductance mechanosensitive channel [Escherichia coli]	17.65	1.13221	1.19595	1.05542				100.66		102	11.9731	4.94482
15803907	phosphoenolpyruvate carboxykinase [Escherichia coli O157:H7 str. EDL933]	81.3	1.0305	1.20115	1.16463				2158.07	2119.5	540	59.589	5.80811
152969271	flavodoxin FldA [Klebsiella pneumoniae subsp. pneumoniae MGH 78578]	30.11	1.08598	1.20193	1.10585				127.613	60.94	176	19.7526	4.4751
161486121	outer membrane channel protein [Escherichia coli CFT073]	39.55	0.989739	1.20664	1.21813				857.497	849.589	493	53.6752	6.0874
387828924	outer membrane protein OmpA [Escherichia coli SE15]	45.43	1.01619	1.21045	1.19018				1227.56	1189.23	350	37.4698	6.16357
559166203	membrane-bound lytic murein transglycosylase E [Escherichia coli]	21.97	0.955342	1.21259	1.26822				134.06		132	14.2983	9.99365
15804152;E3PMX2	NAD(P)H-dependent glycerol-3-phosphate dehydrogenase [Escherichia coli O157:H7 str. EDL933]	26.55	0.9081	1.22581	1.34874				144.49	147.64	339	36.3387	6.53662
553940408	AMP-binding enzyme, partial [Escherichia coli]	1.83	0.95286	1.24943	1.31015				31.83		382	42.475	6.25244
345452715	2-keto-3-deoxy gluconate (KDG) aldolase; CP4-6 prophage [Escherichia coli str. K-12 substr. MG1655]	12.25	0.827622	1.25174	1.5112				28.31		302	32.51	6.44287
486142869	NAD(P) transhydrogenase subunit alpha [Escherichia coli]	33.53	0.919287	1.25928	1.3687				266.1	292.672	510	54.6256	5.8335
15804591;E3PBW9	transcriptional regulator HU subunit alpha [Escherichia coli O157:H7 str. EDL933]	96.67	0.931802	1.26547	1.35696				1950.31	2058.61	90	9.52919	9.5835
226343955	GapA [Escherichia coli]	90.13	1.00692	1.29897	1.28897				2923.46	2629.92	152	15.8951	7.98682
447170076	hypothetical protein, partial [Escherichia coli]	9.59	1.02831	1.43585	1.39516				29.82		73	7.95119	5.10986
395483634	extended spectrum beta-lactamase, partial [Escherichia coli]	62.04	1.04726	1.53123	1.46091				1620.51	1508.74	274	29.2972	8.89502
566276203	Tryptophanase, partial [Escherichia coli DORA_A_5_14_21]	84.42	0.945832	1.54992	1.63732				121.756	89.7267	77	8.6923	5.09717
485861701	traN transfer domain protein, partial [Escherichia coli]	43.75	1.02082	2.41152	2.36037				31.48		64	6.56524	7.18115
553928428	hypothetical protein, partial [Escherichia coli]	12.77	0.965606	2.45768	2.5431				26.42		141	16.3933	6.39209

## Sheet: Biological exp 2
			Calculated relative protein ratios
				Technical analysis nr 1		Technical analysis nr 2			Protein score
Accession	Description	Sum(Coverage)	CTX (0.016mg/L) / no treatment	CTX(126mg/L) / no treatment	CTX (126mg/L) / CTX (0.016mg/L)	CTX (0.016mg/L) / no treatment	CTX (126mg/L) / no treatment	CTXl (126mg/L) / CTX (0.016mg/L)	Technical analysis nr 1	Technical analysis nr 2	# AAs	MW [kDa]	calc, pI
485762348	F pilus assembly	0.2113	0.978474	8.19672	8.40336	0.906618	2.1097	2.33645	95.65	111.93	71	7.3	9.61
485767602	Conjugal transfer protein TraT	0.0772	0.938967	5.49451	5.88235				34.22	0	246	28.5	9.52
485716091	Hypothetical protein	0.1854	0.915751	4.31034	4.69484	0.969932	2.29358	2.40964	106.31	222.96	577	63.3	4.97
446489603	Endonuclease	0.4129	1.03199	4.23729	4.5045	1.00705	4.4843	3.89105	204.6	100.85	155	17.2	6.96
E3PDP8	cytochrome c-type biogenesis protein	0.2442	0.84246	4.04858	4.83092						647	71.3	9.63
E3PBE6	DNA-cytosine methyltransferase	0.6038	1.09409	3.87597	3.55872						472	53.4	8.66
447002549	IncI1 conjugal transfer protein TraH	0.2039	0.987167	3.31126	3.37838	0.968992	2.6738	2.77008	96.02	43.78	152	17	8.97
E3PHV2	putative decarboxylase	0.5396	0.993049	2.92398	2.95858	0.942507	0.735835	0.783699			454	50.9	6.48
446827652	DNA invertase	0.6968	1.1919	2.92398	2.46914				0		188	21	9.86
378715464	PilL protein	0.3465	0.896861	2.91545	3.4965	0.881834	3.78788	4.5045	130.07	81.43	355	38.6	9.76
545278324	NUDIX hydrolase	0.2869	0.983284	2.7933	2.58398	1.02354	3.25733	3.125	600.36	506.64	1255	137.7	5.1
545249320	UDP-N-acetylmuramate:L-alanyl-gamma-D-glutamyl-meso-diaminopimelate ligase	0.2222	0.978474	2.73973	2.69542	0.910747	2.1692	2.39234	94.66	87.55	234	26.1	5.52
487689956	Hypothetical protein	0.2701	0.988142	2.73973	2.57069	1.00402	3.16456	3.0581	514.27	495.94	1255	137.8	5.03
410654277	IncI1 plasmid conjugative transfer DNA primase	0.2797	0.999001	2.68097	2.38663	0.969932	3.16456	3.0581	581.77	491.8	1255	137.9	5.02
386611967	DNA primase SogL	0.2837	0.983284	2.68097	2.55102	1.0142	3.21543	3.09598	533.37	487.9	1255	137.7	5.1
487670910	F plasmid transfer operon, TraF, family protein	0.46	0.880282	2.63852	3.01205	0.917431	2.82486	3.18471	340.09	400.26	400	43.1	5.45
446232165	conjugal transfer protein, partial	0.387	0.970874	2.59067	2.93255	1.00301	3.83142	3.84615	62.62	73.92	230	26.2	9.64
447146544	MULTISPECIES: repressor CpxP	0.6205	1.17096	2.5641	2.1978	1.03842	1.71821	1.66389	69.03	48.37	166	19	6.89
378715452	traF	0.5313	0.954198	2.53807	2.82486	0.960615	2.82486	3.18471	495.9	461.86	399	43.1	5.47
486314406	PilQ	0.0928	1.11732	2.42718	2.18341				23.28		517	58.2	6.1
487445344	type IVB pilus formation outer membrane protein, R64 PilN family	0.2757	0.996016	2.33645	2.2779	1.05932	2.73973	2.25225	158.85	128.64	526	56.1	6.09
378715457	PilS domain-containing protein	0.4706	0.94162	2.30415	2.32019	1.07527	2.11864	2.13675	177.7	99.14	204	21.2	7.97
209922053	TraJ protein	0.1204	1.11732	2.25225	2.0284	1.002	2.39808	2.32019	26.96	139.62	382	42.5	6.32
194446999	TraO	0.3823	1.04058	2.21239	2.07469	0.904159	2.849	2.87356	237.97	169.92	429	45.9	8.9
E3PJ28	conserved hypothetical protein	0.3831	0.913242	2.18341	2.40385	1.06045	0.862069	0.816327			201	23.3	6.35
194447090	TraN	0.3639	0.987167	2.07039	1.7452	0.839631	2.60417	2.84091	151.74	128.55	327	35.2	5.34
447111899	conjugal transfer protein	0.2075	1.01215	2.04082	2.15517	1.29032	5.88235	4.58716	38.62	77.27	400	42.9	7.4
545270215	Fatty acid oxidation complex subunit alpha	0.2075	0.996016	1.9305	1.83824	0.960615	1.51976	1.58983	141.64	65.46	400	43.2	5.1
243660	glutathione-dependent formaldehyde dehydrogenase, GSH-dependent FDH, class III alcohol dehydrogenase, class III ADH	0.617	1.12486	1.85529	1.65837	1.15473	2.14592	1.84162	19.99	60.29	47	4.9	7.18
651709781	isocitrate lyase	0.371	1.17786	1.80832	1.4881	1.15473	1.67785	1.45985	1155.31	1235.05	434	47.6	5.49
446671915	MULTISPECIES: hypothetical protein	0.9476	1.04822	1.7762	1.70358	1.01937	1.23001	1.21212	60.84	33.86	191	20.9	5.91
447214712	Hypothetical protein	0.6265	0.929368	1.77305	1.74216				36.33		83	9.2	4.93
410593642	hypothetical protein EC25_Plm00105	0.4789	0.95511	1.7331	1.81818	0.968992	1.72117	1.8315	596.57	696.93	190	21.7	6.54
251981	beta-lactamase, penicillin amido-beta-lactam hydrolase	0.8859	0.963391	1.6835	1.74216	0.982318	1.66389	1.79211	2273.53	2000.02	263	28.2	8.57
489121788	MULTISPECIES: isocitrate lyase	0.606	1.14548	1.66945	1.40449	1.11483	1.57729	1.41044	2074.33	1839.52	434	47.7	5.31
446764855	MULTISPECIES: S-(hydroxymethyl)glutathione dehydrogenase	0.3279	0.988142	1.65837	1.68634	0.97371	1.56006	1.60772	129.64	180.16	369	39.3	6.35
259014680	beta-lactamase CTX-M15	0.6827	0.960615	1.64204	1.67785	0.96432	1.58479	1.73913	1719.36	1221.12	249	26.5	8.59
375313997	extended-spectrum beta-lactamase CTX-M-123	0.6632	0.963391	1.62075	1.60772	1.00806	1.58479	1.69492	1062.21	992.95	291	31.1	9.39
606800143	hydroperoxidase	0.4356	0.97561	1.59744	1.61031	0.978474	1.44509	1.4881	548.82	586.18	753	84.2	5.94
545247885	tail-specific protease	0.8618	1.14548	1.59236	1.37931	1.17233	1.67785	1.41443	3035.21	2881.43	434	47.5	5.31
487612868	catalase HPII	0.4409	0.97561	1.59236	1.59744	0.996016	1.44509	1.47929	590.03	601.08	753	84.1	5.94
585322259	Hypothetical protein	0.6812	0.876424	1.58983	2.12314	0.96432	1.9802	2.03252	167.94	289.86	69	7.7	9.25
486156918	catalase HPII	0.4768	0.987167	1.58479	1.58983	0.978474	1.44509	1.4881	568.55	591.93	753	84.2	5.88
486163577	catalase HPII	0.4104	0.97561	1.57729	1.58228	1.01317	1.44509	1.46843	590.03	548.65	753	84.1	5.99
446000034	hydroperoxidase II	0.4104	0.97561	1.57729	1.58228	1.01833	1.42045	1.43885	590.03	548.65	753	84.1	5.99
10120675	Chain A, Crystal Structure Of Catalase Hpii From Escherichia Coli, Variant His128asn, Complex With Hydrogen Peroxide	0.4821	0.981354	1.57729	1.58228	1.01317	1.44509	1.46843	680.52	601.08	753	84.1	5.83
385867904	Chain A, Structure Of E530q Variant Of E. Coli Kate	0.4821	0.978474	1.5748	1.57233	0.996016	1.44509	1.47929	680.52	601.08	753	84.1	5.94
486161170	catalase HPII	0.4515	0.993049	1.57233	1.5625	1.01833	1.42045	1.43885	609.8	554.37	753	84.2	5.94
445970953	MULTISPECIES: molecular chaperone GroEL	0.6471	1.04384	1.57233	1.59236	0.957854	1.27714	1.31926	104.4	76.59	102	10.9	9.52
16131541	Acetolactate synthase 2 large subunit	0.468	1.17371	1.57233	1.3459	1.13507	1.38313	1.22399	60.64	56.91	562	60.4	5.5
598670794	isocitrate lyase, partial	0.8686	1.11111	1.56495	1.36986	1.14416	1.67224	1.41443	1919.31	1855.72	350	38.2	4.89
E3PEN4	conserved hypothetical protein	0.6611	0.93985	1.55521	1.66389	0.925069	0.801925	0.799361		43.22	239	26	7.56
E3PH63	regulatory protein	0.7831	1.13895	1.52439	1.34771						166	19.4	8.59
16131841	isocitrate lyase	1	1.1534	1.51976	1.31926	1.17509	1.69492	1.41243	3188.35	2881.43	434	47.5	5.31
E3PL80	predicted LacI family DNA-binding transcriptional regulator	0.4578	1.11483	1.49925	1.35318						332	36.1	6.13
446431645	sugar ABC transporter substrate-binding protein	0.6983	1.03842	1.49477	1.44718	1.01112	1.37741	1.36986	52.12	52.69	179	18.8	6.18
410593582	hypothetical protein EC25_Plm00006	0.1122	1.04058	1.49031	1.44092				33.11		205	23.2	9.6
485879005	Malate synthase A	0.5685	1.11483	1.47493	1.29032	1.14025	1.49925	1.36986	1777.33	1166.5	533	60.3	5.69
446061065	malate synthase	0.6717	1.12613	1.47493	1.287	1.15473	1.48368	1.35135	2522.8	1518.4	533	60.2	5.77
651716327	L-serine ammonia-lyase	0.1759	1.13766	1.46199	1.19474	1.07411	1.02249	1.10742	56.91	93.6	432	46.7	5.34
387612218	catalase HPII	0.6335	0.97561	1.44928	1.45138	0.969932	1.3947	1.46413	590.03	601.08	753	84	5.94
E3PFL5	phosphate regulon two-component system, response regulator	0.5153	0.721501	1.44718	2.01613	1.10132	0.891266	0.812348		31.78	229	26.4	5.67
447086660	MULTISPECIES: aldehyde dehydrogenase	0.2384	1.07411	1.443	1.3089	1.09051	1.53374	1.41243	207.16	95.64	474	50.9	6
489117555	MULTISPECIES: methyl-galactoside ABC transporter substrate-binding protein	0.5	1.02564	1.43678	1.37363	1.06045	1.44718	1.38122	1441.98	818.9	332	35.8	6.29
238895714	Methyl-galactoside transport system substrate-binding component	0.5392	1.01626	1.4245	1.34228	1.05152	1.3947	1.30208	1265.37	825.58	332	35.8	6.98
446038085	Aldehyde dehydrogenase	0.7182	1.08932	1.42248	1.31234	1.06838	1.41443	1.3245	1261.44	1583.11	479	52.2	5.15
487648769	putative traX	0.0747	1.001	1.41844	1.4245				0		174	20.1	11.03
446060993	malate synthase	0.5141	1.11483	1.41844	1.29199	1.13895	1.47059	1.32626	1765.33	1198.22	533	60.3	5.77
16131840	Malate synthase A	0.7036	1.12613	1.41643	1.26743	1.13636	1.41044	1.30208	2522.8	1507.27	533	60.2	5.59
545230947	MULTISPECIES: lysyl-tRNA synthetase	0.8916	1.03734	1.41443	1.36054	1.06045	1.46843	1.38122	1733.85	1394.39	332	35.7	6.02
487675573	Hypothetical protein	0.2233	0.940734	1.41243	1.6	1.06952	1.58228	1.52207	319.97	232.32	309	35.5	6.14
162135894	regulator protein that represses frmRAB operon	0.7143	0.937207	1.38504	1.48588				109.42		91	10.3	6.11
15802486	hypothetical protein Z3168	0.687	0.87184	1.38504	1.47929	0.879507	1.33333	1.54799	90.18	89.72	131	15.1	9.13
447104450	MULTISPECIES: acetolactate synthase	0.4688	1.05597	1.38313	1.31579	1.02987	1.21065	1.17925	47.83		96	11.1	6.13
485711398	Aldehyde dehydrogenase	0.6921	1.08932	1.38122	1.29032	1.06838	1.38122	1.26263	1566.5	1630.55	471	51.3	5.15
15803826	50S ribosomal protein L36	0.2105	0.70922	1.37552	1.94932				0		38	4.4	10.68
510899002	hypothetical protein WC5_00088, partial	0.2967	1.14943	1.36986	1.1976	1.02459	1.12486	1.10254	38.36	37.08	91	10.4	9.63
157156418	Oligopeptide ABC transporter, ATP-binding protein OppD	0.7418	1.0661	1.36426	1.25786	0.977517	1.52905	1.40845	143.88	141.92	337	37.1	6.1
16130088	Methyl-galactoside transporter subunit	0.991	1.02881	1.35685	1.3587	1.04493	1.42857	1.35135	1929.27	1394.58	332	35.7	6.02
157156954	PTS system, galactitol-specific IIB component	0.9681	0.692521	1.35318	2.0202	0.598444	1.37741	2.20264	367.61	530.17	94	10.2	6.27
657334048	sugar ABC transporter substrate-binding protein	0.8916	1.03093	1.35135	1.35318	1.06496	1.4771	1.36799	1651.54	1256.4	332	35.7	5.81
611004858	hypothetical protein AD39_5187	0.2368	0.782473	1.3459	1.7301	0.892857	1.06838	1.20192	41.97	43.2	38	4.6	7.43
585310570	Peptide ABC transporter substrate-binding protein	0.7753	1.04603	1.34228	1.33511	1.04058	1.33333	1.25945	1450.92	1343.82	543	60.9	6.62
585327292	C4-dicarboxylate transporter	0.0374	1.16959	1.33869	1.15075				0	0	428	45.4	8.75
152970746	Oligopeptide transport protein (ABC superfamily, peri_bind)	0.2151	1.08814	1.33869	1.28535	1.0627	1.35501	1.27389	191.09	272.61	544	61.4	6.57
489110861	MULTISPECIES: acetaldehyde dehydrogenase	0.5695	1.09649	1.33511	1.287	1.10865	1.43062	1.32979	1567.04	1692.04	892	96.1	6.73
545286962	glucose-6-phosphate isomerase	0.4326	1.09649	1.33333	1.27877	1.10988	1.35135	1.25945	1230.9	1443.98	890	96.1	6.76
15801657	30S ribosomal subunit S22	0.7111	0.952381	1.33333	1.32626	0.997009	1.57729	1.5625	238.86	216.72	45	5.1	11.05
15830995	bifunctional acetaldehyde-CoA/alcohol dehydrogenase	0.9731	1.07991	1.33156	1.24069	1.10497	1.43062	1.27226	1998.89	2112.52	891	96.1	6.79
481023660	MULTISPECIES: membrane protein	0.6617	1.19617	1.32979	1.11857	0.953289	0.985222	1.03842	51.93	45.9	201	22.1	6.07
446493832	nitrate reductase molybdenum cofactor assembly chaperone NarJ	0.4364	0.956938	1.32979	1.48368	0.860585	1.09649	1.27877	212.46	104.72	236	26.4	4.89
386623788	Oligopeptide transporter subunit	0.8122	1.04603	1.32626	1.2987	1.02775	1.32979	1.25945	1451.82	1486.64	543	60.9	6.24
510906361	periplasmic oligopeptide-binding protein	0.8262	1.04822	1.3245	1.287	1.03093	1.32802	1.24844	1640.38	1644.97	558	62.6	6.49
134104557	Chain A, Crystal Structure Of Lactaldehyde Dehydrogenase From E. Coli: The Binary Complex With Nadph	0.739	1.08932	1.3245	1.24533	1.07066	1.40449	1.2987	1477.31	1712.64	479	52.2	5.15
489940698	MULTISPECIES: oligopeptide ABC transporter substrate-binding protein OppA	0.1676	1.06045	1.31926	1.27065	1.05485	1.43472	1.36612	273.1	159.34	543	61.4	6.62
485742682	Peptide ABC transporter substrate-binding protein	0.8262	1.05152	1.31926	1.27877	1.03093	1.32626	1.24224	1660.67	1644.97	558	62.6	6.49
E3PLS8	putative transferase	0.227	0.91659	1.31752	1.44718	0.848896	2.03252	2.40385			326	35.8	5.22
E3PED7	KpLE2 phage-like element; predicted oxidoreductase	0.578	1.13636	1.31406	1.16414	1.13636	1.07181	0.94697		0	372	41.4	6.57
497023514	Oligopeptide ABC transporter substrate-binding protein OppA	0.825	1.04822	1.31406	1.28205	1.03093	1.32626	1.24224	1640.38	1644.97	543	60.9	6.49
485877142	Hypothetical protein	0.7117	0.931966	1.31406	1.28866	1.10619	1.42045	1.25313	116.58	186.46	111	12.4	9.17
15830997	oligopeptide transport periplasmic binding protein	0.9576	1.04493	1.31406	1.287	1.02041	1.32626	1.24688	1640.38	1644.97	543	60.9	6.37
350610638	Chain A, Crystal Structure Of E. Coli Oppa In An Open Conformation	0.9103	1.04712	1.31234	1.28535	1.02354	1.32802	1.25786	2192.92	2081.99	524	59.3	6.58
485718959	Peptide ABC transporter substrate-binding protein	0.8584	1.04822	1.31062	1.28205	1.02775	1.32626	1.25156	2166.82	2073.43	558	62.5	6.49
446883617	peptide ABC transporter substrate-binding protein, partial	0.8156	1.04603	1.30719	1.27065	1.03627	1.32979	1.25313	1631.33	1597.99	526	58.9	5.9
657334640	recombinase, partial	0.6142	0.911577	1.30548	1.4881	0.930233	1.40845	1.53139	111.08	266.78	127	14.1	4.96
E3PHF6	putative aconitase	0.4104	1.04058	1.30378	1.26103	1.11111	1.46413	1.32275			753	81.5	5.62
446764849	S-(hydroxymethyl)glutathione dehydrogenase	0.393	0.97371	1.30378	1.33511	0.970874	1.5456	1.6	172.74	180.16	369	39.3	6.4
15804338	ATP synthase F0F1 subunit A	0.3432	1.34953	1.30039	0.968054	1.34953	1.50376	1.11982	35.56	55.08	271	30.3	6.89
585321398	serine dehydratase	0.3634	1.05374	1.29534	1.22249	1.06496	1.13766	1.17647	120.9	315.87	454	48.9	5.34
15804799	D-alanine/D-serine/glycine permease	0.3489	0.986193	1.29534	1.321				38.22		470	51.6	8.72
15803041	Nucleoside diphosphate kinase	0.986	1.05597	1.29199	1.20048	1.06045	1.31579	1.15473	711.71	482.22	143	15.5	5.81
519077978	Nucleoside diphosphate kinase	0.9167	1.04712	1.28535	1.1919	1.06157	1.321	1.1534	689.32	452.36	144	15.5	5.81
260853215	fused aspartokinase I and homoserine dehydrogenase I	0.6805	1.24224	1.28535	1.0661	1.25156	1.20919	0.968992	91.38	54.43	820	89.1	5.82
E3PJL7	rhodanase-like protein	0.4143	0.94697	1.28205	1.3624	0.693963	1.08225	1.56495		25.13	350	39.8	6.47
611038211	lactaldehyde dehydrogenase	0.7307	1.07991	1.28041	1.18765	1.07066	1.38696	1.26904	1328.12	1640.66	479	52.3	5.15
446038064	Aldehyde dehydrogenase	0.7247	1.07991	1.28041	1.18765	1.07296	1.39276	1.27389	1299.61	1591.94	465	50.6	5
15800386	Ferric uptake regulator	0.6149	1.09649	1.28041	1.20773	0.953289	0.999001	1.07411	150.69	234.8	148	16.8	6.11
510899280	MULTISPECIES: maltodextrin phosphorylase	0.186	0.996016	1.27877	1.20048	1.0627	1.37363	1.25	200.67	266.07	817	92.5	7.91
445929774	MULTISPECIES: preprotein translocase subunit YajC	0.5364	1.19904	1.27877	0.978474	1.11359	1.16279	1.08932	72.45	113.19	110	11.9	9.58
15804591	transcriptional regulator HU subunit alpha	0.9556	1.03199	1.27714	1.24378	1.03306	1.20192	1.2285	1594.26	1883.82	90	9.5	9.58
446090929	Hypothetical protein	0.4964	0.966184	1.27389	1.32626				80.4		421	47.3	5.9
16129768	L-serine dehydratase 1	0.5264	1.12486	1.27226	1.11607	1.07296	1.13766	1.17647	152.15	315.87	454	48.9	5.34
E3PK71	Putative peptidase	0.5479	0.940734	1.26904	1.32802						292	32.5	5.25
545246159	Aspartate carbamoyltransferase	0.7861	0.95511	1.26582	1.33511	0.953289	1.30378	1.27389	1451.51	1417.15	346	37.2	6.7
E3PAQ0	putative bacteriophage replication gene A	0.4984	1.10497	1.26422	1.15075						935	106.2	8.44
387611947	aldehyde dehydrogenase A	0.7871	1.08108	1.26263	1.17096	1.0661	1.38696	1.2987	1477.31	1712.06	479	52.2	5.2
16129153	alanine racemase, catabolic, PLP-binding	0.5421	0.96432	1.26263	1.25156	0.980392	1.0142	1.16009	149.3	97.84	356	38.8	7.05
145704	catabolic alanine racemase	0.3258	0.965251	1.26263	1.25156	0.992063	1.09529	1.0627	131.46	97.87	356	39	7.59
1311039	Chain E, Dipeptide Binding Protein Complex With Glycyl-L-Leucine	0.8679	1.02881	1.25945	1.27065	1.04384	1.24224	1.18765	920.12	1128.01	507	57.4	6.06
446708492	MULTISPECIES: type II citrate synthase	0.6464	1.14679	1.25786	1.1236	1.10619	1.26103	1.14025	1369.21	1380.77	427	48.1	6.95
74311416	pyruvate oxidase	0.4161	1.19474	1.25786	0.99108	1.08696	1.07066	1.05708	97.15	107.34	572	61.9	6.28
E3PL51	peptide ABC transporter, ATP-binding protein	0.5455	1.05485	1.25628	1.1976						330	37.6	9
16129570	fumarate hydratase (fumarase A), aerobic Class I	0.9635	1.08342	1.25628	1.13895	1.0352	1.1325	1.11359	846.53	733.33	548	60.3	6.55
E3PKR0	glutamate synthase [NADPH] large subunit	0.5649	1.05152	1.25471	1.19904						1517	166.6	6.67
15801473	oligopeptide ABC transporter ATP-binding protein	0.7305	1.05042	1.25313	1.17925	1.14416	1.32626	1.22549	113.1	165.13	334	37.2	7.75
390980739	Chain A, Yebf	0.619	0.94162	1.25156	1.29702	0.886525	1.27551	1.42857	231.9	143.34	105	11.9	7.18
16129441	lipoyl-dependent Cys-based peroxidase, hydroperoxide resistance; salt-shock inducible membrane protein; peroxiredoxin	0.6224	0.94518	1.25156	1.24224	0.911577	1.22249	1.40252	165.08	351.17	143	15.1	5.86
650142709	citrate (Si)-synthase	0.6511	1.16009	1.25	1.1236	1.09769	1.22549	1.11359	1379.17	1389.93	427	48	6.8
607011895	PTS system galactitol-specific transporter subunit IIB	0.9681	0.887311	1.25	1.53139	0.96432	1.25	1.26904	560.36	904.17	94	10.2	6.27
606910196	Type II citrate synthase	0.6511	1.16009	1.25	1.1236	1.10132	1.24378	1.11857	1379.17	1393.98	427	48	6.8
558704943	Chain A, Three Dimensional Structure Analysis Of The Type Ii Citrate Synthase From E.coli	0.6526	1.16009	1.25	1.12613	1.05152	1.24378	1.13122	1292.61	1312.47	426	47.9	6.58
387610506	4-hydroxy-3-methylbut-2-enyl diphosphate reductase	0.5728	1.03093	1.25	1.21951	0.935454	1.00908	0.982318	20.1	167.69	316	34.8	5.3
118138340	Chain A, Crystal Structure Of 3-Octaprenyl-4-Hydroxybenzoate Decarboxylase (Ubid) From Escherichia Coli, Northeast Structural Genomics Target Er459	0.1683	1.23762	1.25	1.01626	1.06383	1.14416	1.07991	64.39	39.2	505	56.4	5.9
635902389	periplasmic dipeptide transporter	0.7645	1.04275	1.24844	1.27065	1.03842	1.23457	1.20192	787.99	1076.32	535	60.3	7.01
387611500	Outer membrane protein A	0.8526	0.981354	1.24688	1.28535	0.951475	1.19332	1.24844	1451.51	1417.15	346	37.2	6.42
657323432	autotransporter	0.0215	0.857633	1.24533	1.45985				0		1165	123.6	5.43
485742167	lactoylglutathione lyase	0.1947	1.01523	1.24378	1.23153	0.966184	1.07991	1.18765	104.39	97.61	524	57.3	6.35
16128085	D-alanine:D-alanine ligase	0.6275	1.18483	1.24378	1.05597	1.15875	1.20192	1.04167	69.89	91.16	306	32.8	4.84
445988791	fumarate hydratase	0.7482	1.08342	1.24224	1.11111	1.04058	1.11732	1.11235	731.33	636.29	548	60.3	6.67
E3PJ06	predicted exopolysaccharide export protein	0.4908	1.07181	1.24069	1.16279						379	41.7	6.06
611072881	Nitrate reductase, alpha subunit	0.4739	1	1.24069	1.17509	0.994036	1.37931	1.40056	813.49	702.56	1247	140.4	6.54
15800424	Type II citrate synthase	0.6323	1.14679	1.24069	1.12613	1.0395	1.22549	1.14025	1380.01	1389.93	427	47.9	6.62
74311857	conserved hypothetical protein	0.5574	0.911577	1.23916	1.31406	0.925926	1.05374	1.11359	108.1	68.67	183	20.3	4.86
E3PM19	puative trans-aconitate methyltransferase	0.1587	0.95057	1.23762	1.3089						252	29	4.94
658662607	Bacterial extracellular solute-binding s, 5 Middle family protein	0.8023	1.02881	1.23609	1.27065	1.0352	1.23457	1.20192	787.99	1076.32	526	59.3	6.34
218550826	dipeptide transporter ; periplasmic-binding component of ABC superfamily	0.7682	1.02881	1.23609	1.27065	1.04932	1.24688	1.17509	787.99	1129.12	535	60.3	6.81
15804087	Dipeptide transport protein	0.7439	1.03199	1.23609	1.26422	1.03842	1.23916	1.17509	748.21	1088.18	535	60.3	6.65
E3PLV8	Rhs/Vgr-family protein	0.5025	0.997009	1.23457	1.24533						1407	156.9	6.1
446407134	exoribonuclease II	0.3509	1.14025	1.23305	1.08696	1.12233	1.11857	1.0142	172.65	314.89	644	72.5	5.68
116668105	Chain A, Escherichia Coli Rnase Ii	0.3696	1.14025	1.23305	0.983284	1.12233	1.13766	1.03413	172.65	314.89	644	72.1	5.62
387614091	maltodextrin phosphorylase	0.6399	1.04167	1.23153	1.17647	1.07759	1.25156	1.21359	339.54	317.83	797	90.4	7.25
387612337	Phosphoribosylglycinamide formyltransferase 2	0.5077	1.04932	1.23153	1.22549	0.969932	1.11982	1.16009	192.13	100.71	392	42.4	5.71
16128341	Alcohol dehydrogenase class III; Glutathione-dependent formaldehyde dehydrogenase	0.4688	0.988142	1.23153	1.31406	0.970874	1.5456	1.6	172.74	180.16	369	39.3	6.28
E3PEY6	putative aminotransferase	0.5947	1.04603	1.23001	1.18343	1.00705	0.94697	0.944287			412	46.2	7.87
37953852	tryptophan synthase subunit A	0.7645	0.992063	1.23001	1.23153	0.94518	1.1919	1.25471	609.25	405.52	242	25.7	5.16
16129221	tryptophan synthase, alpha subunit	0.9776	0.992063	1.23001	1.29032	0.946074	1.27389	1.26582	730.53	482.67	268	28.7	5.48
15802724	1-phosphofructokinase	0.5929	0.96432	1.23001	1.28205	0.940734	1.3089	1.39665	44.93	40.67	312	33.7	5.54
553960000	dipeptide ABC transporter, periplasmic dipeptide-binding protein DppA	0.7477	1.02881	1.2285	1.27389	1.04822	1.23916	1.17509	692.66	1054.38	535	60.3	6.65
485782241	Outer membrane protein A	0.7861	0.980392	1.2285	1.26263	0.951475	1.20482	1.24844	1285.95	1263.75	346	37.2	6.42
487501155	heme ABC exporter, ATP-binding protein CcmA	0.1276	1.21507	1.22699	1.01523	1.15607	1.15607	1.00402	141.67	38.92	635	72	5.52
16128624	LPS assembly OM complex LptDE, lipoprotein component	0.9378	0.956938	1.22699	1.28866	0.909918	1.002	1.10619	68.76	78.96	193	21.3	8.68
387611637	Glucose-specific PTS system IIBC component	0.4235	1.02249	1.22249	1.20192	1.33511	1.33333	1.15473	65.45	79.99	477	50.7	8.65
90111685	d-allose-inducible als operon transcriptional repressor; autorepressor; repressor of rpiR	0.6081	1.19904	1.22249	1.02564	0.912409	0.95057	1.02041	57.51	59.8	296	32.3	6.54
15834065	acetyltransferase	0.4894	1.18906	1.22249	1.0352	1.12108	1.0846	0.970874	62.44	134.02	329	37.1	6.35
545248611	isocitrate lyase	0.8029	1.07411	1.221	1.11235	1.03842	1.11607	1.11235	846.53	733.33	548	60.3	6.67
485800544	Fumarate hydratase class I, aerobic	0.7792	1.07411	1.221	1.11607	1.03842	1.11607	1.12233	767.5	681.71	548	60.3	6.67
653705702	Peptide ABC transporter substrate-binding protein	0.7477	1.02145	1.21951	1.27065	1.0352	1.23457	1.20192	734.1	1002.7	535	60.2	7.01
571187141	Fumarate hydratase class I, aerobic	0.536	1.07875	1.21951	1.11111	1.11359	1.11483	1.07066	469.24	351.58	528	57.9	6.27
507087417	MULTISPECIES: succinylornithine transaminase	0.4507	1.08342	1.21951	1.13122	1.02145	1.06045	1.0627	133.57	444.08	406	43.7	6.52
445988800	fumarate hydratase	0.8029	1.08342	1.21951	1.11111	1.03842	1.13122	1.11982	846.53	733.33	548	60.3	6.67
16131416	dipeptide/heme ABC transporter periplasmic binding protein; dipeptide chemotaxis receptor	0.8467	1.0627	1.21951	1.25471	1.04384	1.23609	1.17233	787.99	1128.01	535	60.3	6.65
E3PFE8	Putative tail assembly protein K	0.3644	1.14025	1.21803	1.07411						247	28.3	6.46
545274110	Hypothetical protein	0.0897	1.17509	1.21803	1.04275				0	0	814	89.1	7.91
6573631	Chain A, Malate Synthase G Complexed With Magnesium And Glyoxylate	0.4509	1.08108	1.21803	1.12486	1.08342	1.20627	1.13122	1144.48	1190.92	723	79.9	6.18
16128695	citrate synthase	0.8126	1.16009	1.21655	1.11982	1.10132	1.17647	1.02775	1379.17	1389.93	427	48	6.68
652160151	hypothetical protein AD02_0398	0.7473	0.919118	1.21507	1.3459	0.925926	1.49477	1.62866	187.76	302.52	91	9.9	7.24
585331846	tryptophan synthase subunit beta	0.6499	1.03627	1.21507	1.15473	1.05263	1.32802	1.26103	418.12	454.5	397	43	6.2
446852144	PTS galactitol transporter subunit IIC	0.0852	1.26743	1.21507	0.963391	1.24688	1.46843	1.12233	37.44	47.02	305	32.6	9.63
157161303	conserved hypothetical protein	0.8077	0.784929	1.21507	1.55763	0.938967	1.24533	1.33333	67.03	45.49	78	8.8	4.67
E3PH46	ribonucleoside-diphosphate reductase 2 beta chain	0.373	1.05485	1.21359	1.15607						319	36.4	4.79
218553948	glucan biosynthesis protein, periplasmic	0.4713	1.07527	1.21359	1.16279	0.83612	0.909918	1.0929	126.06	91.59	541	61.5	5.97
486211164	phosphoribosylformylglycinamidine cyclo-ligase	0.4464	1.08696	1.21212	1.12108	1.0395	1.24378	1.25628	135.86	206.79	345	36.9	4.96
446947516	conjugal transfer protein	0.0493	0.90009	1.21212	1.35501				0	0	1014	114	6.92
585233232	ethanolamine utilization protein EutE	0.1389	1.10011	1.21065	1.10619				60.63	0	216	25	8.19
571188114	aldehyde dehydrogenase A / glycolaldehyde dehydrogenase	0.4175	1.07181	1.20919	1.1274	1.06045	1.3369	1.25471	583.72	764.63	479	52.2	5.58
218706159	succinate-semialdehyde dehydrogenase I, NADP-dependent	0.6494	1.0917	1.20919	1.11857	1.04712	1.23305	1.11483	1025.53	949.72	482	51.7	5.43
652268987	HemY family protein	0.1256	1.27389	1.20773	0.954198	1.02145	0.933707	0.918274	123.11	0	398	45.2	8.81
585319706	Hypothetical protein	0.48	0.685871	1.20773	1.76991	0.69979	1.33333	1.91571	61.48	49.99	75	8.2	5.97
387611962	Putative lipoprotein	0.8108	0.827815	1.20773	1.45138	0.779423	1.26582	1.65017	195.87	252.58	222	24.4	8.32
345452715	2-keto-3-deoxy gluconate (KDG) aldolase; CP4-6 prophage	0.2483	1.04058	1.20627	1.1655	1.27714	1.72712	1.35685	48.94	76.06	302	32.5	6.44
E3PAS3	Probable tail fiber protein (GpH)	0.5019	1.07181	1.20482	1.12994						785	83.1	8.84
660121414	exoribonuclease II	0.3509	1.14416	1.20482	0.965251	1.12233	1.11857	1.0142	172.65	314.89	644	72.5	5.68
650138166	exoribonuclease II	0.3509	1.14416	1.20482	1.01523	1.12613	1.13379	1.02459	172.65	314.89	644	72.5	5.68
15804757	ATPase	0.5229	1.17786	1.20482	1.02881	1.10132	0.992063	0.947867	33.55	81.84	153	16.8	4.65
E3PG37	putative phage replication protein	0.7241	1.16414	1.20337	1.0395						261	29.6	8.95
90111560	DUF1043 family inner membrane-anchored protein	0.9621	1.05932	1.20337	1.14286	1.13379	1.05374	0.946074	116.84	145.44	132	15	5.88
16130388	malic enzyme: putative oxidoreductase/phosphotransacetylase	0.8524	1.14155	1.20337	1.04932	1.16959	1.26103	1.0352	960.73	1111.35	759	82.4	5.5
486283171	Exoribonuclease 2	0.3075	1.14025	1.20192	0.947867	1.12867	1.13766	1.0142	150.59	272.47	644	72.4	5.74
446131655	MULTISPECIES: tryptophan synthase subunit beta	0.6096	1.04603	1.20192	1.14943	1.02564	1.31062	1.21951	410.26	414.2	397	43	6.09
E3PAS8	Putative tail protein	0.5914	0.976562	1.19617	1.23153						935	100	9.92
585361828	PTS system galactitol-specific transporter subunit IIA	0.6067	0.899281	1.19617	1.27877	0.911577	1.06496	1.17371	174.51	158.38	150	17	5.01
446670896	MULTISPECIES: amino acid ABC transporter substrate-binding protein	0.3577	0.813008	1.19617	1.43472	0.808407	1.20919	1.55039	86.28	140.45	260	27.9	5.86
387612886	lysine-arginine-ornithine-binding periplasmic protein	0.8731	0.813008	1.19617	1.51286	0.898473	1.20919	1.46199	130.23	162.78	260	28	5.86
52695675	Chain F, Crystal Structure Of E.coli Amp Nucleosidase Complexed With Phosphate	0.2293	1.05374	1.19617	1.0661	1.03199	1.22699	1.19332	123.44	78.18	484	53.9	6.34
446731801	MULTISPECIES: RNA polymerase factor sigma-54	0.4465	0.956023	1.19332	1.25471	1.15075	1.06383	0.928505	46.1		477	54	4.75
16128916	replication regulatory ABC-F family DNA-binding ATPase	0.7039	1.14416	1.19332	0.930233	1.15607	1.15607	1.00402	106.28	38.92	635	72	5.5
446122244	MULTISPECIES: bifunctional chorismate mutase/prephenate dehydratase	0.4948	1.0395	1.1919	1.15207	1.03627	1.15607	1.1236	57.56	54.36	386	43	6.58
15802817	hypothetical protein Z3526	0.6931	0.882613	1.1919	1.1976	0.986193	1.0917	1.15473	247.01	143.8	101	11.3	5.57
E3PJQ0	ribosomal large subunit pseudouridine synthase C	0.7147	1.14025	1.18906	1.04822	1.12233	1.0142	0.829876		53.44	319	36	9.85
490999272	MULTISPECIES: tryptophan synthase subunit beta	0.4081	1.05597	1.18906	1.15473	1.01937	1.3089	1.22399	286.79	366.73	397	42.9	6.42
485862012	Fructose-bisphosphate aldolase class 1	0.6486	0.930233	1.18906	1.24533	0.960615	1.10742	1.11607	357.64	484.13	350	38.1	6.95
446407167	exoribonuclease II	0.3789	1.16414	1.18906	0.965251	1.12867	1.13766	1.03413	172.65	314.89	644	72.5	5.88
446051697	fructose-bisphosphate aldolase	0.6486	0.985222	1.18906	1.21803	0.966184	1.10619	1.11982	357.64	484.13	350	38.1	6.95
E3PNR3	Putative permease	0.2067	0.972763	1.18765	1.22699						445	46.8	8.29
545258419	Hypothetical protein	0.6786	1.10988	1.18765	1.05374	1.16822	1.25786	1.0582	1445.52	1231.3	588	64.4	6.42
446097419	hypothetical protein GR03_23585	0.0978	0.933707	1.18765	1.27877				65.9		184	20.4	8.6
24113660	NADH:ubiquinone oxidoreductase subunit A	0.3061	1.23762	1.18765	0.965251	1.23305	1.21212	0.987167	42.48		147	16.4	9.83
E3PIM5	conserved hypothetical protein	0.7396	0.863558	1.18343	1.37931						96	10.4	9.47
571163496	Anthranilate synthase, amidotransferase component / Anthranilate phosphoribosyltransferase	0.0948	1.07066	1.18203	1.10988				44.95		306	32.3	6.8
387613290	Succinate-semialdehyde dehydrogenase [NADP+]	0.9625	1.1236	1.18203	1.08578	1.07643	1.25945	1.15741	1050.19	947.99	480	51.5	5.6
16130069	putative ABC transporter periplasmic binding protein	0.6951	1.02669	1.18203	1.16822	0.965251	0.940734	1.07181	184.92	193.98	305	32.6	6.1
486392066	Ecotin	0.5185	0.956938	1.18064	1.28866	0.868056	1.10375	1.3089	120.67	129.4	162	18.2	8.34
387612340	glucose 6-phosphate 1-dehydrogenase	0.7617	1.17233	1.18064	0.94162	1.22699	1.06952	0.880282	118.85	172.77	491	55.7	5.64
16130146	ecotin, a serine protease inhibitor	0.9815	0.895255	1.18064	1.29702	0.781861	1.10742	1.37931	109.38	134.63	162	18.2	7.12
545166472	superoxide dismutase [Fe]	0.2685	1.07296	1.17925	1.08814	1.08342	0.982318	0.910747	85.04	85.07	447	49.9	5.33
30064920	lipopolysaccharide biosynthesis protein wzzE	0.6494	1.18343	1.17925	1.002	1.09051	1.04603	0.963391	62.32		348	39.5	6.65
15803475	agmatinase	0.9542	0.994036	1.17925	1.24844	1.02775	1.0929	1.05263	335.85	273.89	306	33.5	5.39
15800427	Succinate dehydrogenase flavoprotein subunit	0.6786	1.11235	1.17925	1.04167	1.1655	1.27226	1.06724	1495.66	1263.33	588	64.4	6.34
16129188	nitrate reductase 1, beta (Fe-S) subunit	0.5801	0.845309	1.17786	1.45349	0.863558	1.35685	1.51976	405.92	342.05	512	58	6.77
15830002	Succinate dehydrogenase flavoprotein subunit	0.7959	1.11857	1.17786	1.04167	1.09529	1.17096	1.0352	1495.27	1263.33	588	64.4	6.27
16128314	periplasmic protein, function unknown, YhcN family	1	0.919118	1.17647	1.29534	0.937207	1.37741	1.4771	187.76	302.52	91	9.9	6.07
E3PB01	nitrogen regulation protein NR(II) (two-component system sensor kinase)	0.4269	0.910747	1.17509	1.29702						349	38.5	5.66
487566414	Tryptophan biosynthesis protein trpCF	0.2478	1.12994	1.17509	1.14025	1.00806	1.06157	1.05708	94.86	115.43	452	49.2	5.82
387611850	exoribonuclease II	0.6553	1.14811	1.17509	0.947867	1.11235	1.0989	1.03413	172.65	314.89	644	72.4	5.68
307568407	Chain A, The Crystal Structure E. Coli Spy	0.5	0.94518	1.17509	1.27714	0.907441	1.46199	1.49925	101.71	107.63	138	15.9	9.45
90111450	GTPase; multicopy suppressor of ftsJ	0.6082	1.12233	1.17371	1.05485	1.09409	1.1236	1.10865	183.14	204.69	490	55	5.85
16128673	potassium translocating ATPase, subunit B	0.5103	1.06157	1.17371	1.0582	1.11111	1.19617	1.08108	117.86	29.1	682	72.2	7.69
446827246	MULTISPECIES: protease	0.741	1.23153	1.17233	0.956938	1.19048	1.18624	1.001	37.89	68.11	305	33.7	5.64
378977974	phosphoserine transaminase	0.1989	1.10375	1.17233	1.06838	1.0929	1.16822	0.995025	194.41	229.28	362	39.6	5.71
16129160	Periplasmic trehalase	0.6177	0.908265	1.17233	1.23305	0.896057	1.17233	1.24533	199.57	196.69	565	63.6	5.9
E3PAL8	conserved hypothetical protein	0.4379	1.10988	1.17096	1.06045						612	72.2	6.09
446565087	MULTISPECIES: acetaldehyde reductase	0.625	1.06157	1.17096	1.10865	0.987167	1.10132	1.12108	96.73	63.6	336	35.4	6.38
651345854	L,D-transpeptidase	0.171	0.967118	1.16959	1.21212	1.10497	1.31579	1.19617	66.52	92.75	310	34.3	9.16
387615147	osmotically-inducible protein Y	0.9502	1.0142	1.16959	1.18765	1.00806	1.16959	1.21507	936.14	814.29	201	21.1	6.37
157161209	Succinylornithine transaminase {ECO:0000255|HAMAP-Rule:MF_01173} {ECO:0000255|HAMAP-Rule:MF_01173}	0.7857	1.04712	1.16959	1.1236	1.0101	1.0917	1.08108	213.99	616.12	406	43.7	6.35
16130876	Malate synthase G	0.6708	1.06496	1.16959	1.0846	1.06724	1.10988	1.0582	1241.81	1386.74	723	80.4	6.18
651839014	mobA-like NTP transferase domain protein	0.3074	1.04384	1.16822	1.14679	1.02987	1.06838	1.0352	275.05	397.97	296	32.6	5.72
446109744	transcriptional regulator	0.6404	1.18765	1.16822	0.990099				50.34		406	44.5	7.17
171701682	free methionine-(R)-sulfoxide reductase	0.5152	0.974659	1.16822	1.13766	0.925926	1.09409	1.1325	135.61	105.26	165	18.1	4.83
16128721	putative periplasmic protein	0.2381	0.94697	1.16822	1.27226	0.681663	1.02669	1.46843	101.87	53.47	126	12.9	4.88
16128446	multidrug efflux system protein	0.4805	1.0929	1.16822	1.07527	1.07296	1.04275	0.93633	115.17	127.85	1049	113.5	5.57
251787048	dTDP-glucose 4,6-dehydratase	0.4056	0.937207	1.16686	0.946074	0.757002	0.590319	0.789266	47.08	174.53	355	39.7	5.87
26247907	DNA-binding transcriptional repressor PurR	0.3988	1.01215	1.1655	1.16144	0.977517	1.23916	1.23001	91.71	105.81	341	38.1	6.95
16128417	cytochrome o ubiquinol oxidase subunit II	0.6603	1.16279	1.1655	0.974659	1.22699	1.19332	0.984252	153.6	154.51	315	34.9	7.3
512124015	isocitrate/isopropylmalate dehydrogenase, partial	0.814	1.0929	1.16414	1.02775	1.08108	1.18343	1.08814	882.16	657.41	172	19.5	6.58
387611975	Gamma-aminobutyraldehyde dehydrogenase	0.7363	1.05263	1.16414	1.16414	1.0582	1.12613	1.13122	364.68	162.91	474	50.9	6
6573638	Chain A, Crystal Structure Of E. Coli Pure, An Unusual Mutase That Catalyzes The Conversion Of N5-carboxyaminoimidazole Ribonucleotide (n5-cair) To 4-carboxyaminoimidazole Ribonucleotide (cair) In The Purine Biosynthetic Pathway	0.4201	1.10254	1.16414	1.08814	1.10254	1.15875	1.05597	159.2	247.13	169	17.7	6.52
510912867	bifunctional purine biosynthesis protein purH	0.5595	1.10254	1.16279	1.07066	1.11359	1.24224	1.25313	802.08	590.8	529	57.3	5.88
485728993	purine biosynthesis protein purH	0.603	1.0917	1.16279	1.10865	1.11359	1.24224	1.19617	787.55	590.8	529	57.3	5.88
157156680	Bifunctional purine biosynthesis protein PurH {ECO:0000255|HAMAP-Rule:MF_00139}	0.5595	1.08108	1.16279	1.0989	1.11607	1.24533	1.22399	801.15	590.8	529	57.4	5.78
16131836	IMP cyclohydrolase and phosphoribosylaminoimidazolecarboxamide formyltransferase	0.8658	1.10254	1.16279	1.09051	1.09769	1.24224	1.17786	802.08	590.8	529	57.3	5.78
387611555	bifunctional protein PutA [includes: proline dehydrogenase; delta-1-pyrroline-5-carboxylate dehydrogenase]	0.6727	1.06952	1.16144	1.14416	1.05152	1.21507	1.1534	892.32	855.61	1320	143.7	5.94
16129697	periplasmic ATP-independent protein refolding chaperone, stress-induced	0.795	0.954198	1.16144	1.21951	0.904977	1.24069	1.35318	94.49	65.71	161	18.2	9.66
15803962	glycerol-3-phosphate transporter periplasmic binding protein	0.8265	1.00301	1.16144	1.16414	1.01937	1.15075	1.17371	108.26	181.6	438	48.4	6.73
571191034	cytochrome o ubiquinol oxidase subunit II	0.0882	0.986193	1.16009	1.18203				47.76		306	33.8	6.44
387612108	7-alpha-hydroxysteroid dehydrogenase	0.6118	0.897666	1.16009	1.26263	0.953289	1.06952	1.20048	172.27	289.62	255	26.8	5.6
16130357	RpoE-regulated lipoprotein	0.5812	0.965251	1.16009	1.20919	0.914913	1.02987	1.12994	87.44		191	20.9	5.4
15802072	DNA-binding transcriptional repressor PurR	0.6246	1.02041	1.16009	1.13766	1.01937	1.1976	1.23001	91.71	105.81	341	38.2	6.74
486355605	lysine-arginine-ornithine-binding periplasmic protein	0.7284	0.891266	1.15875	1.42248	0.862069	1.0929	1.31926	601.28	322.18	243	26.9	6.6
447110277	purine biosynthesis protein purH	0.4877	1.11857	1.15741	1.05374	1.11359	1.24224	1.25313	632.32	503.88	529	57.4	5.88
37953588	isocitrate dehydrogenase	0.5492	1.10742	1.15741	1.04167	1.07181	1.1236	1.05708	1419.01	1621.66	386	42.4	5.21
16128310	broad specificity NADPH-dependent aldehyde reductase, Zn-containing	0.8023	0.94162	1.15741	1.23762	0.931966	1.22249	1.35318	583.61	859.93	349	38	6.23
9664330	isocitrate dehydrogenase	0.7551	1.0929	1.15741	1.05597	1.05597	1.13636	1.06724	2138.22	2177.75	392	43.2	5.47
487637330	ecotin family protein	0.5864	0.90009	1.15607	1.287	0.794913	1.10742	1.38889	109.38	134.63	162	18.2	7.9
15804752	phosphatidylserine decarboxylase	0.5745	1.15473	1.15607	0.959693	1.02669	1.1274	1.14155	75.54	68.49	322	35.9	5.73
15801456	nitrate reductase 1 subunit beta	0.8672	0.881057	1.15607	1.36986	0.867303	1.3369	1.51057	405.92	327.75	512	58	6.77
446931908	Aldehyde dehydrogenase	0.1515	1.12233	1.15473	1.03413	1.04058	0.969932	0.937207	69.14	72.86	495	53.5	5.74
134104900	Chain A, Family 37 Trehalase From Escherichia Coli In Complex With Validoxylamine	0.3626	0.904977	1.1534	1.23305	0.91659	1.14811	1.25786	199.57	227.35	535	60.1	5.58
489117211	MULTISPECIES: agmatinase	0.5359	0.943396	1.15207	1.24224	1.03306	1.14286	1.07181	235.65	191.36	306	33.6	5.29
446031130	histidinol-phosphate aminotransferase	0.059	1.11732	1.15207	1.03734				33.67		356	39.4	5.24
E3PNN4	small heat shock protein B	0.5282	1.14286	1.15075	1.01317	2.5974	2.17865	0.84317			142	16.1	5.29
632162634	Leucine--tRNA ligase	0.3837	1.15473	1.15075	0.997009	1.07066	1.14811	1.01215	492.25	599.82	860	97.2	5.27
485733295	MULTISPECIES: hypothetical protein	0.3214	1.001	1.15075	1.15607	0.866551	0.890472	1.03199	56.85	80.25	112	12.3	7.97
387614710	maltose transport system, substrate-binding protein	0.8636	1.00402	1.15075	1.12994	1.00503	1.06952	1.08578	480.45	451.04	396	43.3	5.71
218699014	Leucine--tRNA ligase {ECO:0000255|HAMAP-Rule:MF_00049} {ECO:0000255|HAMAP-Rule:MF_00049}	0.3698	1.15473	1.15075	0.997009	1.07875	1.1534	1.02145	492.25	588.71	860	97.2	5.33
15826513	Chain C, Crystal Structure Of The Fxia Catalytic Domain In Complex With Ecotinm84r	0.8028	0.927644	1.15075	1.29702	0.794913	1.24844	1.46199	126.22	171.91	142	16.1	7.12
485787686	membrane protein	0.7431	1.01729	1.14943	1.08696	1.07296	1.28866	1.14943	304.48	111.67	109	11.8	8.54
446767544	MULTISPECIES: hypothetical protein	0.4667	1.01626	1.14943	1.13766				66.19		75	8.6	4.7
446366634	isocitrate dehydrogenase	0.7308	1.11732	1.14943	1.03306	1.07181	1.14155	1.07296	2187.24	2236.38	416	45.7	5.48
446102214	secY/secA suppressor protein	0.379	0.8285	1.14943	1.3947	0.865052	0.997009	1.15741	72.02	74.84	124	14.2	3.71
253723332	Chain A, Regulation Of Isocitrate Dehydrogenase By Phosphorylation Involves No Long-Range Conformational Change In The Free Enzyme	0.738	1.09649	1.14943	1.04167	1.07181	1.13766	1.06383	2231.37	2278.76	416	45.8	5.26
152969698	isocitrate dehydrogenase	0.4183	1.0929	1.14943	1.0395	1.04384	1.13636	1.07759	845.82	1090.07	416	45.7	5.39
37953538	isocitrate dehydrogenase	0.732	1.0929	1.14943	1.04058	1.06952	1.12994	1.0582	1877.56	2046.47	388	42.7	5.22
14278494	Chain A, The Structure Of Escherichia Coli Nitroreductase Complexed With Nicotinic Acid	0.5945	1.02354	1.14943	1.0661	0.951475	1.05263	1.07181	170.67	181.51	217	23.8	6.23
9664320	isocitrate dehydrogenase	0.7551	1.0929	1.14943	1.04167	1.05485	1.13379	1.06157	1976.82	2027.71	392	43.2	5.38
15801333	isocitrate dehydrogenase	0.7308	1.11857	1.14679	1.03627	1.07181	1.13636	1.06157	2020.7	2082.99	416	45.7	5.33
487560697	Phosphoenolpyruvate-dependent sugar phosphotransferase system, EIIA 2 family protein	0.7	1.01112	1.14548	1.05374	1.00705	1.10254	1.10375	378.65	285.49	150	17	5.3
15800356	leucyl-tRNA synthetase	0.3837	1.15075	1.14548	0.971817	1.06952	1.14416	1.01215	492.25	599.82	860	97.2	5.3
E3PHQ9	Sulfate adenylyltransferase subunit 2	0.5795	1.03093	1.14416	1.11483						302	35.2	8.02
170020734	cationic amino acid ABC transporter, periplasmic binding protein	0.8395	0.902527	1.14416	1.40449	0.862069	1.0929	1.31926	655.64	366.62	243	26.9	6.6
74311695	isocitrate dehydrogenase, specific for NADP+	0.7933	1.0929	1.14416	1.04058	1.05597	1.13379	1.06952	2182.09	2233.03	416	45.8	5.26
15801162	hypothetical protein Z1679	0.4972	1.11483	1.14416	1.03199	0.968054	1.11607	0.99108	39.68	129.08	177	18.9	5.72
E3PFH6	conserved hypothetical protein	0.5434	0.848896	1.14286	1.35318	0.923361	0.956938	1.04058		71.47	173	18.5	6.07
553934341	Phage shock protein A	0.3739	1.03627	1.14286	1.08108	0.859107	0.959693	1.07643	124.6	153.29	222	25.4	5.64
487373961	S-ribosylhomocysteine lyase	0.9298	0.951475	1.14286	1.10497	0.995025	1.17786	1.15607	391.4	437.52	171	19.4	5.54
446105057	PTS galactitol transporter subunit IIA	0.7	0.867303	1.14286	1.36054	0.903342	1.12867	1.27389	518.36	464.42	150	16.9	5.29
162138411	fructose-bisphosphate aldolase	0.6486	0.984252	1.14286	1.20048	0.95511	1.10865	1.16959	357.64	484.13	350	38.1	6.73
91211380	Galactitol-specific enzyme IIA of phosphotransferase system	0.8067	0.867303	1.14286	1.28205	0.875657	1.12867	1.23001	509.31	527.95	150	16.9	5.47
486144578	MULTISPECIES: 4-aminobutyrate aminotransferase	0.7582	1.00908	1.14155	1.15875	0.918274	1.11607	1.20627	1201.39	1080.33	426	45.7	6.29
490246124	inosine 5'-monophosphate dehydrogenase	0.5717	0.985222	1.14025	1.14679	0.971817	1.14811	1.23457	1683.84	1271.78	502	53.7	6.87
487617642	enhancing lycopene biosynthesis protein 2	0.447	0.760456	1.14025	1.5083	0.778816	0.755858	0.974659	109.16	51.82	217	23	4.84
119389970	Chain A, Structure Of Phosphorylated Enzyme I Of The Phosphoenolpyruvate:sugar Phosphotransferase System	0.4539	1.06724	1.14025	1.07527	1.04603	1.07991	1.02459	765.17	1004.05	575	63.1	4.84
16128874	3-phosphoserine/phosphohydroxythreonine aminotransferase	0.7155	1.07181	1.14025	1.10132	1.0929	1.17925	1.02459	368.32	467.98	362	39.8	5.59
16128625	leucyl-tRNA synthetase	0.6326	1.12867	1.14025	0.963391	1.08108	1.14548	0.998004	520.74	641.37	860	97.2	5.3
446179174	DNA transfer protein	0.0694	0.999001	1.13895	1.14679				0		461	49.9	6.46
378712031	inosine 5'-monophosphate dehydrogenase	0.7008	0.983284	1.13895	1.15473	0.966184	1.14811	1.23457	2192.14	1565.78	488	52	6.55
E3PBA8	transcriptional regulator	0.5914	0.97561	1.13766	1.17371						301	34.2	5.96
447168443	MULTISPECIES: alpha-amylase	0.3879	1.07181	1.13766	1.06724	0.94162	1.23305	1.31579	31.29	84.38	495	56.6	4.63
157161991	Cytoskeleton protein RodZ {ECO:0000255|HAMAP-Rule:MF_02017}	0.3086	1.221	1.13766	0.938086	1.20919	1.12233	0.931966	86.27		337	36.2	5.74
16128735	6-phosphogluconolactonase	0.5317	0.977517	1.13766	1.17647	0.996016	1.09649	1.08814	247.57	307.06	331	36.3	5.27
15803032	inosine 5'-monophosphate dehydrogenase	0.8709	0.984252	1.13766	1.1534	0.966184	1.13895	1.18765	2192.14	1563.86	488	52	6.42
660073216	NADH oxidoreductase (quinone), F subunit	0.5753	1.05152	1.13636	1.08578	1.02041	1.15473	1.221	429.71	460.63	445	49.3	7.11
606544567	aconitate hydratase	0.486	1.09769	1.13636	1.02459	1.14548	1.16959	0.974659	755.93	677.4	891	97.7	5.96
490996536	MULTISPECIES: aminoacyl-histidine dipeptidase	0.3423	1.14286	1.13636	1.002	1.14548	1.16822	1.02249	411.32	450.15	485	52.4	5.59
157160783	aconitate hydratase 1	0.7767	1.08108	1.13636	1.02459	1.14679	1.12613	0.996016	772.6	700.62	891	97.6	5.88
51449492	phosphoribosylglycinamide formyltransferase 1	0.0739	1.11111	1.13636	1.02881				67.88		203	22.3	5.87
16129237	aconitate hydratase 1; aconitase A	0.5129	1.09051	1.13636	1.02459	1.14679	1.15607	0.968054	805.05	731.24	891	97.6	5.88
3212459	Chain D, Pyruvoyl Dependent Aspartate Decarboxylase	0.875	0.978474	1.13636	1.16822	0.997009	0.935454	0.94162	23.06	39.75	24	2.8	9.7
E3PLZ1	Putative lipoprotein	0.549	0.93985	1.13507	1.21359						439	49.5	9.2
510925534	4-aminobutyrate aminotransferase	0.7817	0.993049	1.13507	1.14286	0.934579	1.16822	1.21951	1203.46	1192.6	426	45.7	6.4
505397733	MULTISPECIES: L,D-transpeptidase	0.2336	1.05708	1.13507	1.06724	1.10497	1.01833	1.00908	179.3	185.23	304	33	6.7
485778193	maltose-binding periplasmic protein	0.5051	1.02459	1.13507	1.09769	1.00503	1.07296	1.09051	485.44	468.85	396	43.4	5.88
34809628	Chain A, Ligand-Free High-Affinity Maltose-Binding Protein	0.5464	1.02459	1.13507	1.09769	0.981354	1.06952	1.09051	485.44	451.04	366	40.1	5.34
16129263	4-aminobutyrate aminotransferase, PLP-dependent	0.6437	0.930233	1.13507	1.30039	0.705716	0.905797	1.28866	56.34	28.5	421	44.7	6.19
491003173	MULTISPECIES: ribonucleotide-diphosphate reductase subunit alpha	0.1248	1.13636	1.13379	1.00301	1.08225	1.05485	0.933707	47.08	53.76	761	85.6	6.06
16129211	voltage-gated potassium channel	0.5731	1.15741	1.13379	0.985222				67.23		417	46	6.6
16128998	redox enzyme maturation protein (REMP) chaperone for YcdX	0.4402	0.986193	1.13379	1.14025	0.981354	1.15473	1.23001	103.39	106.16	184	20.7	4.27
15802088	pyruvate kinase	0.9021	1.00806	1.13379	1.11607	1.00908	1.14286	1.13766	1519.96	1786.89	470	50.7	6.09
647216002	Leucine--tRNA ligase	0.4023	1.1274	1.1325	0.968054	1.08814	1.14416	1.00908	524.44	641.37	860	97.2	5.3
486197900	Galactitol-1-phosphate 5-dehydrogenase	0.3266	1.00806	1.1325	1.11235	0.98912	0.984252	1.02881	296.68	278.58	346	37.4	6.38
485814344	leucyl-tRNA synthetase	0.3837	1.14025	1.1325	0.968054	1.07875	1.14548	1.01112	492.25	599.82	860	97.2	5.27
446766990	Galactitol-1-phosphate 5-dehydrogenase	0.3584	0.976562	1.1325	1.11732	0.979432	0.987167	1.02987	387.08	301.86	346	37.3	6.52
E3PB20	D-tyrosyl-tRNA(Tyr) deacylase	0.7379	0.809061	1.13122	1.40449	0.95057	0.892061	0.918274		63.84	145	15.9	4.88
486355779	aconitate hydratase 1	0.4231	1.09409	1.13122	1.02041	1.14548	1.16959	0.961538	743	625.25	891	97.7	5.82
260843624	aconitate hydratase 1	0.4983	1.09409	1.13122	1.02041	1.1534	1.15607	0.961538	772.6	700.62	891	97.6	5.88
16130476	Serine hydroxymethyltransferase	0.7458	1.05263	1.13122	1.04712	1.02564	1.0661	1.04058	2945.99	2378.74	417	45.3	6.48
16130342	PEP-protein phosphotransferase of PTS system (enzyme I)	0.6904	1.06496	1.13122	1.07296	1.04603	1.1236	1.02881	828.69	1100.7	575	63.5	4.87
487663275	4-aminobutyrate transaminase	0.8638	1.00908	1.12994	1.13379	0.934579	1.16822	1.21951	1207.87	1192.6	426	45.7	6.29
485916559	Hypothetical protein	0.3684	1.09409	1.12994	1.03842				0	0	38	4.5	8.13
387614541	fatty oxidation complex subunit alpha [includes: enoyl-CoA hydratase; delta(3)-cis-delta(2)-trans-enoyl-CoA isomerase; 3-hydroxyacyl-CoA dehydrogenase; 3 hydroxybutyryl-CoA epimerase]	0.6461	1.14679	1.12994	1.01112	1.11483	1.13895	1.07991	58.95	200.69	729	79.6	6.18
110644190	Fatty acid oxidation complex subunit alpha {ECO:0000255|HAMAP-Rule:MF_01621}	0.2112	1.07411	1.12994	1.01112	1.1534	1.16822	1.05708	58.95	225.18	729	79.5	6.39
38704135	glutathione S-transferase	0.6597	0.906618	1.12994	1.26743	0.915751	1.04275	1.14286	32.54	37.26	288	32.4	6.7
E3PJ33	putative short chain dehydrogenase	0.7572	0.951475	1.12867	1.1919						243	25.7	6.68
E3PF44	Putative ethanolamine transporter	0.299	1.14811	1.12867	0.988142						408	42.8	5.67
16130390	transketolase 2, thiamine triphosphate-binding	0.6852	1.11235	1.12867	0.946074	1.1274	1.00604	0.924214	285.71	201.08	667	73	6.29
15804336	ATP synthase F0F1 subunit B	0.7244	1.11235	1.12867	0.977517	1.1655	1.13766	0.932836	276.62	499.25	156	17.3	6.24
E3PNI8	Ribonuclease D	0.2213	1.10132	1.1274	1.02881						375	42.7	5.31
585318078	isopropylmalate isomerase	0.2745	1.09051	1.1274	0.974659	1.14679	1.07066	0.983284	287.24	250.43	787	85.7	5.97
486248353	aconitate hydratase 1	0.4804	1.09769	1.1274	1.01729	1.14679	1.15607	0.968054	753.03	700.62	891	97.7	5.82
446505616	MULTISPECIES: hypothetical protein	0.7667	1.03413	1.1274	1.09649	0.953289	1.03627	1.17786	49.39	104.6	150	16.9	5.52
446021691	aconitate hydratase	0.4983	1.09769	1.1274	1.01729	1.14679	1.14155	0.961538	772.6	700.62	891	97.7	5.88
15831781	PTS system mannose-specific transporter subunit IIAB	0.8947	0.879507	1.1274	1.29534	0.856164	1.10011	1.23457	826.12	1078.64	323	35	6.02
559184562	Phosphoenolpyruvate-protein phosphotransferase	0.5426	1.0661	1.12613	1.0582	1.04603	1.10988	1.02881	827.15	1052.46	575	63.5	4.88
446903750	gnsA/GnsB family protein	0.8621	0.996016	1.12486	1.12233	1.03627	1.19332	1.28041	71.88	53.86	58	6.7	9
446841907	Serine hydroxymethyltransferase	0.6978	1.07296	1.12486	1.03734	1.06045	1.0627	1.03842	2438.6	2108.82	417	45.2	6.6
387613153	Phosphoribosylformylglycinamidine synthase	0.5761	0.998004	1.12486	1.18483	1.05932	1.23305	1.17786	389.98	496.23	1295	141.3	5.44
16131470	mannitol-specific PTS enzyme: IIA, IIB and IIC components	0.6248	1.08108	1.12486	1.04167	1.08696	1.05932	0.951475	52.46	33.73	637	67.9	6.49
16128831	arginine transporter subunit	0.8477	0.888889	1.12486	1.36054	0.862069	1.15207	1.31926	655.64	366.62	243	26.9	6.1
595608426	hypothetical protein CF60_09075	0.503	1.06157	1.1236	1.03627	1.23916	1.35501	1.06157	308.02	243.3	167	19.3	6.8
16129666	Glutathione peroxidase	0.8907	0.981354	1.1236	1.20482	1.01317	1.221	1.09529	310.47	276.69	183	20.5	4.91
655915474	transcriptional regulator	0.8467	0.984252	1.12233	1.24533	0.95511	1.10132	1.25786	2541.07	1951.54	137	15.5	5.78
486067627	S-ribosylhomocysteine lyase	0.9298	0.951475	1.12233	1.0989	0.995025	1.17786	1.15607	384.36	437.52	171	19.4	5.54
485863017	osmotically-inducible protein Y	0.6318	1.00503	1.12233	1.20192	0.974659	1.18064	1.21212	767.75	875.11	201	21.1	6.81
16128147	glutamate-1-semialdehyde aminotransferase (aminomutase)	0.5423	1.03734	1.12233	1.06383	1.14943	1.16822	1.01523	592.05	436.74	426	45.3	4.84
E3PK14	conserved hypothetical protein	0.6566	0.981354	1.12108	1.14811						99	11.8	11.94
446000336	acetyl-CoA synthetase	0.5552	1.05932	1.12108	1.08108	1.14025	1.21803	1.10254	756.8	626.58	652	72	5.87
16131895	acetyl-CoA synthetase	0.5951	1.0627	1.12108	1.0627	1.12994	1.21212	1.0846	756.8	626.58	652	72	5.8
647149620	transcriptional regulator	0.3402	1.04712	1.11982	1.1655	1.05932	1.24224	1.14679	615.24	716.92	1320	143.7	5.83
49176430	3-ketoacyl-CoA thiolase (thiolase I)	0.4832	1.09051	1.11982	1.05042	0.997009	1.05708	1.06496	100.16	92.26	387	40.8	6.8
15803877	peptidyl-prolyl cis-trans isomerase A	0.8579	1.07643	1.11982	1.04603	1.05042	1.04603	0.997009	42.55	105.85	190	20.4	8.85
E3PJP0	Flagellar hook protein FlgE	0.2139	1.04058	1.11857	1.08108						402	42	4.68
485754686	conserved protein	0.0283	0.900901	1.11857	1.24844				0		318	37	9.44
446951085	MULTISPECIES: epimerase	0.5724	0.968992	1.11857	1.16144	0.896861	0.928505	1.04058	79.99	63.69	297	32.7	7.25
15802986	transaldolase A	0.9937	0.958773	1.11857	1.24844	0.93633	1.15607	1.20048	374.21	375.87	316	35.6	6.27
486228578	glutaminyl-tRNA synthetase	0.4964	1.05708	1.11732	1.0395	1.13636	1.16686	1.02564	499.66	420.76	554	63.5	6.37
16130877	DUF336 family protein	0.6716	1.03734	1.11732	1.11359	1.02354	1.14025	1.15473	349.45	171.03	134	13.7	6.06
16129476	putative autoinducer-2 (AI-2) aldolase	0.1443	0.914913	1.11732	1.2285	1.03842	0.90009	0.87108	68.09	22.89	291	31.9	6.54
487390068	DNA gyrase/topoisomerase IV, subunit A family protein	0.3564	1.1655	1.11607	0.97371	1.16009	1.17786	1.05042	278.59	271.19	303	33.5	6.06
485699966	Phosphoribosylformylglycinamidine synthase	0.271	1.01523	1.11607	1.16009	1.05932	1.23305	1.17786	389.98	496.23	1295	141.3	5.41
446852152	MULTISPECIES: hypothetical protein	0.7273	0.879507	1.11607	1.27551	0.925926	1.02775	1.11483	35.89		110	12	9.44
606874375	Phosphoribosylaminoimidazole synthetase	0.4	1.03306	1.11483	1.08578	0.934579	1.18906	1.25628	116.66	136.88	345	36.8	5.06
446457003	MULTISPECIES: bifunctional antitoxin/transcriptional repressor RelB	0.2532	0.95057	1.11483	1.17925				37.19		79	9.1	5.05
30064456	hypothetical protein S3365	0.2868	1.10011	1.11483	1.02041	0.986193	0.83682	0.852515	75.29	43.31	129	14	5.21
16129030	UPF0502 family protein	0.6279	0.956938	1.11483	1.13379	1.07411	1.07643	1.12108	256.14	143.9	215	24.2	5.06
E3PMQ0	conserved hypothetical protein	0.5217	1.04058	1.11359	1.07643	0.95057	0.97371	1.02775		29.34	69	7.9	9.31
650081783	Transaldolase	0.7184	0.898473	1.11359	1.26263	0.90009	1.20627	1.32275	407.34	280.23	316	35.7	6.65
585352247	Arginine ABC transporter substrate-binding protein	0.8395	0.915751	1.11359	1.3587	0.896861	1.0929	1.30548	655.64	366.62	243	26.9	6.6
486206435	aldose 1-epimerase	0.2977	1.02249	1.11359	1.0142	1.07066	1.00806	0.962464	120.65	191.33	346	38.2	5.11
447033767	MULTISPECIES: ethanolamine utilization protein EutL	0.411	1.07875	1.11359	1.03842				23.02		219	22.8	4.92
209919215	Phosphoribosylglycinamide formyltransferase 2	0.2015	1.03093	1.11359	1.13636	0.937207	1.16959	1.25313	150.87	101.67	392	42.4	5.71
15801864	phage shock protein PspA	0.8378	0.949668	1.11359	1.08108	0.940734	0.982318	1.07643	124.6	203.28	222	25.5	5.49
38703876	hypothetical protein ECs0590	0.6857	0.956938	1.11235	1.14286	1.02459	1.03627	1.01729	90.63	69.48	70	7.4	8.03
E3PHR5	CRISPR-associated protein	0.5124	0.957854	1.11111	1.16686						363	40	5.86
E3PFM3	Queuine tRNA-ribosyltransferase	0.7013	1.02564	1.11111	1.08932	0.825083	0.928505	1.12994		52.19	375	42.6	6.4
660082985	maltose operon periplasmic family protein	0.2159	1.1274	1.11111	0.961538	1.14548	1.17786	0.977517	132.67	56.16	315	32.7	8.75
651822217	glutamine--tRNA ligase	0.5181	1.02145	1.11111	1.03842	1.13636	1.14286	0.995025	499.66	424.52	554	63.4	6.37
446398632	MULTISPECIES: organic solvent ABC transporter substrate-binding protein	0.6588	0.974659	1.11111	1.09769	1.05042	1.11111	1.06157	65.32	64.17	211	23.9	9.36
387612891	bifunctional FolC protein [includes: folylpolyglutamate synthase; dihydrofolate synthase]	0.6398	0.998004	1.11111	1.11857	1.10011	1.0395	0.948767	57.4	121.5	422	45.4	5.91
9972130	Phosphoribosylaminoimidazole synthetase	0.3765	0.922509	1.11111	1.27065	0.946074	1.5625	1.40647	138.59	168.52	324	34.7	5.31
16130805	glycine decarboxylase, PLP-dependent, subunit P of glycine cleavage complex	0.722	1.0627	1.10988	1.04822	1.11111	1.15075	1.06383	598.21	648.12	957	104.3	6
16128896	Outer membrane porin 1a (Ia;b;F)	0.5884	1.21359	1.10988	0.919963				52.99	59.03	362	39.3	4.96
16128656	glutamyl-tRNA synthetase	0.769	1.02354	1.10988	1.0395	1.07296	1.11982	0.987167	499.66	424.52	554	63.4	6.28
E3PBL9	transposase	0.5	0.957854	1.10865	1.16414	1.00604	1.30208	1.30039			272	31.8	9.67
654659889	sugar ABC transporter substrate-binding protein	0.5051	1.0142	1.10865	1.0917	1.00503	1.07991	1.08932	474.93	411.01	396	43.4	5.71
386614707	fructose-bisphosphate aldolase	0.7514	0.956938	1.10865	1.21655	0.960615	1.06952	1.11607	315.19	356.99	350	38.1	6.73
15829963	PTS system N-acetyl glucosamine specific transporter subunit IIABC	0.3256	1.0846	1.10865	1.02775	1.07181	0.94518	0.754717	45.5	59.74	648	68.3	6.16
510906360	UTP-glucose-1-phosphate uridylyltransferase	0.8642	0.990099	1.10742	1.11483	0.96432	1.13122	1.15473	687.85	532.22	302	32.9	5.41
490996420	MULTISPECIES: lyase	0.1783	0.94697	1.10742	1.17509				0		129	14.6	5.47
222708723	intimin	0.0435	1.31926	1.10742	0.843882				22.81	0	942	102.5	8.56
15802192	methionine sulfoxide reductase B	0.6934	1.03842	1.10742	1.05932	1.06045	1.30039	1.29032	163.88	69.88	137	15.4	5.94
485873106	Response regulator receiver family protein	0.6303	0.884173	1.10619	1.17647	0.904977	1.08342	1.20773	379.43	546.7	238	27.3	5.43
254164326	DNA-binding response regulator in two-component regulatory system with ArcB or CpxA	0.6303	0.874891	1.10619	1.17647	0.94162	1.12867	1.20192	379.43	546.7	238	27.3	5.43
16129225	component I of anthranilate synthase	0.4327	0.966184	1.10619	1.05708	1.02459	0.959693	0.944287	46.61	94.16	520	57.5	5.52
15800170	Transcriptional regulator HU subunit beta	1	1.07066	1.10619	1.08225	1.05152	0.984252	1.0142	475.47	729.18	90	9.2	9.7
15800433	succinyl-CoA synthetase subunit alpha	0.7855	0.976562	1.10497	1.12486	0.992063	1.1274	1.11483	1682.62	1984.4	289	29.8	6.79
606805480	glutaminase	0.1871	1.12108	1.10375	0.99108	0.904159	0.88574	0.984252	103.74	64.02	310	32.8	4.97
486279674	4-aminobutyrate aminotransferase	0.8333	1.01112	1.10375	1.10619	0.926784	1.11982	1.21212	1269.56	1114.06	426	45.6	6.29
90111245	Gamma-glutamyl-gamma-aminobutyrate hydrolase	0.3898	0.96432	1.10375	1.19332	0.900901	1.25	1.26263	61.91	50.7	254	28	5.67
15801411	D-amino acid dehydrogenase small subunit	0.8333	1	1.10375	1.14679	0.966184	1.08342	1.17096	433.13	352.88	432	47.6	6.62
E3PAX5	Probable ubiquinone biosynthesis protein	0.7179	1.19904	1.10254	0.924214						546	63.2	8.94
597615616	50S ribosomal protein L6, partial	0.7612	0.988142	1.10254	0.999001	0.986193	0.892061	0.848176	291.85	317.38	134	14.6	8.62
447057832	nicotinamidase/pyrazinamidase	0.3427	1.00301	1.10254	1.10619	0.917431	1.20773	1.32275	28.96	114.04	213	23.4	4.81
15799684	threonine synthase	0.6659	1.12867	1.10254	0.962464	1.08578	1.05597	1.02987	432.96	376.3	428	47.1	5.4
585336592	Hypothetical protein	0.3702	0.892857	1.10132	1.24224	1.01833	1.04932	1.2837	216.74	224.9	208	23.1	5.6
545276394	Acyl-coenzyme A dehydrogenase	0.8642	0.990099	1.10132	1.11483	0.96432	1.12486	1.14025	588.68	580.63	302	32.9	5.24
16130343	glucose-specific enzyme IIA component of PTS	0.7811	1.01729	1.10132	1.11483	1.00503	1.1236	1.09529	1274.57	1253.52	169	18.2	4.84
16129497	Dipeptidyl carboxypeptidase II	0.6021	1.01215	1.10132	1.08932	1.03734	1.17096	1.13766	115.59	141.09	681	77.5	5.74
E3PF69	conserved hypothetical protein	0.5107	1.14286	1.10011	0.968054						280	31.3	6.16
545167591	acetate kinase	0.419	0.952381	1.10011	1.19474	0.95511	1.10497	1.25156	957.06	745.07	420	46.9	6.13
446328141	MULTISPECIES: acetyltransferase	0.6667	0.956023	1.10011	1.15741	1.10132	1.0917	0.996016	38.18	28.55	141	16.3	4.94
90111196	Putative CoA-binding protein	0.6058	0.946074	1.10011	1.15207	0.96432	1.08578	1.07296	154.59	235	137	14.7	7.34
16128042	dihydrofolate reductase	0.5723	0.927644	1.10011	1.1919	0.847458	0.870322	1.03093	165.26	63.89	159	18	5
15802365	hypothetical protein Z3020	1	0.910747	1.10011	1.25945	1.1274	1.17647	1.04712	135.71	0	77	8.6	5.01
15802232	PTS system mannose-specific transporter subunit IID	0.6189	1.36986	1.10011	0.849618	1.01937	1.09409	1.07875	107.02	77.56	286	31.3	9.06
15800338	cold shock protein CspE	1	1.0142	1.10011	1.08225	1.02041	1.02249	1.04275	331.82	423.06	69	7.5	8.54
489125949	MULTISPECIES: hypothetical protein	0.3317	0.865052	1.0989	1.2837	0.971817	1.03199	1.19474	216.74	210.98	208	23.1	5.41
486278986	D-tagatose-1,6-bisphosphate aldolase subunit gatZ	0.7667	0.940734	1.0989	1.12613	0.940734	1.08932	1.03734	1487.22	1264.27	420	47.1	5.77
446854153	galactose-1-epimerase	0.2977	1.01317	1.0989	1.01215	1.07066	1.00806	0.962464	72.55	191.33	346	38.2	5.19
90111281	malate dehydrogenase, decarboxylating, NAD-requiring; malic enzyme	0.7416	1.17925	1.0989	1.0142	1.21065	1.12233	0.913242	960.26	762.95	565	63.2	5.31
16128864	Putative isochorismatase family hydrolase	0.6827	0.967118	1.0989	1.19617	1.02459	1.11235	1.20048	268.84	243.58	208	23.1	5.41
16128119	Carbonic anhydrase	0.5636	1.09409	1.0989	1.06045	0.967118	1.05597	1.10742	263.99	174.02	220	25.1	6.65
387611472	aminopeptidase N	0.4851	1.10254	1.09769	1.02881	1.0627	1.10497	1.01833	232.94	353.61	870	98.9	5.31
224831557	ArcA	0.5885	0.859107	1.09769	1.15607	0.94162	1.12867	1.1976	317.92	308.37	192	22	6.57
E3PHH7	Replication protein P	0.6094	1.09649	1.09649	1.00503						233	26.5	9.39
545269893	6-phosphogluconate dehydrogenase, decarboxylating	0.1701	1.11235	1.09649	0.932836	1.1534	1.16822	1.05708	58.95	225.18	729	79.5	6.51
487680438	acetyl-coenzyme A synthetase	0.5613	1.05374	1.09649	1.08108	1.15075	1.21212	1.0846	750.84	667.32	652	71.9	5.8
446180381	MULTISPECIES: reductase	0.6186	1.02881	1.09649	1.07066	0.944287	0.974659	1.03627	39.31	61.46	118	13.6	6.55
387612616	chain length determinant protein	0.5262	1.08696	1.09649	0.969932	1.51515	1.2285	0.814332	56.49		325	36.3	5.44
386621783	acetyl-coenzyme A synthetase	0.5613	1.05374	1.09649	1.06496	1.15075	1.21212	1.0846	764.6	620.08	652	72	5.8
226343975	GapA	0.9013	0.961538	1.09649	1.15207	0.956938	1.13766	1.21507	2357.08	1903.44	152	15.9	8.44
90111433	porphyrinogen oxidase, cytoplasmic	0.4482	1.0352	1.09649	1.03093	1.06724	0.949668	1.06383	181.48	88.12	299	33	5.54
E3PDD6	DNA polymerase III alpha subunit	0.5138	1.06383	1.09529	1.0352	1.14679	1.23001	1.07643			1160	129.8	5.31
660083196	4-aminobutyrate transaminase	0.3934	1.002	1.09529	1.13122	0.878735	1.11607	1.21951	983.13	842.46	427	45.7	6.2
566265361	thiol:disulfide interchange protein DsbA, partial	0.6193	0.97561	1.09529	1.11857	1.04058	1.13895	1.08225	64.66	114.47	176	19.6	6.33
497310996	RNA polymerase beta subunit, partial	0.8721	1.14811	1.09529	0.977517	1.14548	1.07181	0.923361	530.34	696.78	391	45.1	6.74
490995321	MULTISPECIES: adenylosuccinate synthetase	0.4468	1.08578	1.09529	0.974659	1.05263	1.10011	0.994036	1093.45	1076.48	432	47.1	5.82
490220045	MULTISPECIES: DNA-directed RNA polymerase subunit beta	0.5246	1.11359	1.09529	0.985222	1.18765	1.12994	0.933707	1895.21	1793.84	1342	150.4	5.25
489115757	MULTISPECIES: adenylosuccinate synthetase	0.4769	1.05152	1.09529	1.01215	1.04384	1.09769	1.001	1009.41	1158.35	432	47.3	5.69
485767732	Hypothetical protein	0.1889	1.04493	1.09529	1.05485				94.68		90	10.3	5.39
445968426	MULTISPECIES: hypothetical protein	0.4527	0.867303	1.09529	1.27065	0.798085	0.798085	1.00503	111.65	33.47	433	48.4	6.13
157155499	aminoacyl-histidine dipeptidase	0.5979	1.12233	1.09529	1.001	1.13636	1.16822	1.04167	942.57	951.5	485	52.9	5.39
30062641	hypothetical protein S1192	0.8833	0.824402	1.09529	1.15075	0.928505	1.25471	1.18343	48.26	100.09	180	21.2	6.61
16131483	phosphoglycero mutase III, cofactor-independent	0.7218	1.04822	1.09529	1.0661	0.947867	1.15875	1.23153	332.56	146.91	514	56.2	5.29
E3PH17	putative tyrosine recombinase	0.5689	1.25	1.09409	0.880282						624	72.9	8.66
545169879	adenylate kinase	0.2984	1.1236	1.09409	0.98912	1.10132	1.04058	0.988142	118.67	263.98	677	76.2	6.11
446273598	dihydropteridine reductase	0.5023	1.02354	1.09409	1.0661	0.95511	1.07527	1.1274	139.69	146.49	217	24	6.01
157157130	maltose operon protein MalM	0.5327	1.04167	1.09409	1.02669	1.0627	1.07759	0.967118	238.24	259.17	306	31.9	8.02
157149346	ParA protein homolog	0.5327	0.935454	1.09409	1.20919	0.965251	1.06045	1.30039	195.65	224.44	214	23.4	6.23
396372	maltose operon periplasmic protein	0.4379	1.04167	1.09409	1.02669	1.11732	1.13379	1.05597	238.24	259.17	306	31.9	8.02
E3PGE4	allantoinase	0.6887	1.09529	1.0929	1.00301						453	49.6	5.4
E3PB45	two-component response regulator	0.4353	1.00705	1.0929	1.09051	0.908265	0.93985	1.07527		60.23	232	26.3	5.66
657334633	Hypothetical protein	0.875	0.90009	1.0929	1.14679	1.02564	1.17786	1.15207	201.21	129.05	80	8.8	4.88
585357201	ribonucleoside hydrolase	0.0822	1.01112	1.0929	1.08578	0.94162	0.856164	0.913242	65.79	58.55	304	32.5	6
485758405	DEAD/DEAH box helicase	0.0462	1.05597	1.0929	1.04058				35.76	0	1169	133.9	5.9
485665915	mannose-6-phosphate isomerase	0.4198	1.00402	1.0929	1.04932	1.03093	0.927644	0.984252	145.89	118.38	393	43.1	5.69
446796638	MULTISPECIES: endonuclease V	0.3228	0.914077	1.0929	1.20192	0.935454	1.01112	1.0846	106.03	105.66	285	31.5	5.73
446345883	adenylosuccinate lyase	0.4825	1.16144	1.0929	1.03842	1.17509	1.23153	1.06157	251	215.74	456	51.5	6.13
49176125	mannose-6-phosphate isomerase	0.6803	1.00402	1.0929	1.04932	0.98912	0.918274	0.972763	145.89	101.26	391	42.8	5.44
15832315	bifunctional PTS system fructose-specific transporter subunit IIA/HPr protein	0.6011	1.01626	1.0929	1.06952	0.967118	1.04712	1.06952	201.35	140.92	376	39.6	4.94
486158308	fructokinase	0.2483	0.956023	1.0917	1.02881				57.62		302	32.5	5.69
485890790	bifunctional aconitate hydratase 2/2-methylisocitrate dehydratase	0.7354	1.1534	1.0917	0.958773	1.12867	1.13895	0.978474	2278.25	2582.25	839	90.5	5.43
485847454	bifunctional aconitate hydratase 2/2-methylisocitrate dehydratase	0.7354	1.15207	1.0917	0.957854	1.12486	1.13507	0.97371	2269.85	2571.83	839	90.5	5.43
90111237	putative DGPF domain-containing enzyme	0.3673	0.863558	1.0917	1.31406	0.956023	1.01626	1.06724	73.71	51.63	98	10.6	5.39
15804636	LexA repressor	0.6287	0.893655	1.0917	1.02249	0.968992	1.01626	1.06952	87.12	180.82	202	22.3	6.71
15800432	succinyl-CoA synthetase subunit beta	1	1.04058	1.0917	1.01729	1.05932	1.0142	0.968992	2723.73	2185.89	388	41.4	5.52
E3PBR9	colanic acid biosynthesis protein	0.4784	0.953289	1.09051	1.15075						464	51.3	9.07
652016785	beta-hydroxyacyl-(acyl-carrier-protein) dehydratase FabA	0.5698	1	1.09051	1.07181	1.001	0.968054	0.974659	326.84	244.9	172	19	7.28
571181456	inosine-uridine preferring nucleoside hydrolase	0.2059	0.892857	1.09051	1.2285				133.51	49.37	272	29.1	6.52
446273628	dihydropteridine reductase	0.553	1.00705	1.09051	1.06157	0.932836	1.03413	1.10988	139.69	146.49	217	24	6.23
190613353	Chain A, Rhodanese With Anions From E. Coli	0.7882	1.03306	1.09051	1.23762	1.05485	1.11111	1.05263	101.34	130.84	85	9.4	6.79
110642612	Putative iron-dependent peroxidase	0.8395	1.0395	1.09051	1.00705	1.06724	0.961538	1.03199	164.52	88.12	299	33.1	5.54
15804972	two-component response regulator	0.7731	0.895255	1.09051	1.13636	0.938086	1.12233	1.20048	379.43	546.7	238	27.3	5.33
15800813	3-hydroxydecanoyl-ACP dehydratase	0.6744	0.986193	1.09051	1.08342	0.99108	0.931966	0.974659	326.84	244.9	172	19	6.57
15800377	UMP phosphatase	0.748	1.01937	1.09051	1.07527	0.935454	0.909918	0.986193	219.63	102.96	250	27.1	5.41
445926800	MULTISPECIES: peptidyl-prolyl cis-trans isomerase	0.6376	1.05932	1.08932	1.03413				66.9		149	16.1	4.44
162135900	Dihydroxyacetone kinase, PTS-dependent, dihydroxyacetone-binding subunit	0.4073	1.11857	1.08932	0.978474	0.93985	1.07643	1.11732	194.08	169.1	356	38.2	4.98
16130909	aldehyde reductase, NADPH-dependent	0.7339	0.97561	1.08932	1.14025	1	1.17925	1.18343	222.55	291.53	387	42.1	6.13
16128172	UDP-3-O-(3-hydroxymyristoyl)-glucosamine N-acyltransferase	0.3226	1.07296	1.08932	1.02041				76.3	66.26	341	36	6.54
15804286	heat shock protein IbpA	0.4088	1.16414	1.08932	0.940734	1.02564	1.14811	1.04712	38.61	62.47	137	15.8	5.83
15802149	PTS system N,N'-diacetylchitobiose-specific transporter subunit IIB	0.9245	1.04603	1.08932	1.04603	1.11111	1.25	1.19904	22.05	49.61	106	11.4	8.1
E3PDP3	Phage endolysin	0.6646	1.00402	1.08814	1.05485	0.931966	0.90009	0.969932			158	17.8	8.97
575587888	DNA-directed RNA polymerase subunit beta	0.7042	1.11359	1.08814	0.970874	1.17509	1.10497	0.93985	2237.87	2441.43	1342	150.5	5.27
487473785	tagatose-bisphosphate aldolase	0.7976	0.925069	1.08814	1.11732	0.922509	1.0352	1.0142	1509.16	1353.52	420	47.1	5.99
485945581	DNA-directed RNA polymerase, beta subunit	0.7042	1.11982	1.08814	0.968992	1.17371	1.10132	0.93985	2377.94	2476.77	1342	150.5	5.26
485835460	DNA-directed RNA polymerase subunit beta	0.7034	1.11359	1.08814	0.970874	1.17509	1.10497	0.93985	2189.8	2406.74	1342	150.5	5.25
446488110	UDP-N-acetylglucosamine acyltransferase	0.3015	1.07875	1.08814	1.02881	1.09529	1.05485	1.03627	84.53	75.27	262	28.1	7.12
387612226	NH3-dependent NAD(+) synthetase	0.8618	1.002	1.08814	1.08225	1.05597	1.12613	1.07875	241.22	263.66	275	30.6	5.59
145698291	NADH:ubiquinone oxidoreductase, fused CD subunit	0.198	1.08696	1.08814	0.982318	1.16144	1.20192	1.02041	149.75	176.98	596	68.2	6.42
90111568	Bacterial transferase hexapeptide domain protein	0.6739	0.978474	1.08814	1.02249				94.29		184	20.2	5.55
16131306	1,4-alpha-glucan branching enzyme	0.4684	1.05932	1.08814	1.03306	1.06157	1.06157	1.00402	36.38	55.12	728	84.3	6.37
15804520	ribonuclease activity regulator protein RraA	0.7019	0.963391	1.08814	1.14548	1.01937	0.98912	0.951475	163.28	100.73	161	17.3	4.2
15803214	recombinase A	0.5949	1.00301	1.08814	1.10497	0.962464	1.13507	1.18765	384.39	693.89	353	38	5.25
396326	DNA-directed RNA polymerase, beta-subunit	0.7042	1.11607	1.08814	0.97371	1.18765	1.11359	0.934579	2398	2520.83	1342	150.6	5.27
223297	polymerase beta,RNA	0.7042	1.11111	1.08814	0.97371	1.17509	1.10497	0.93985	2183.39	2425.67	1342	150.5	5.26
660131311	Adenylosuccinate synthase	0.7546	1.07411	1.08696	1.002	1.05263	1.07991	1.02669	2375.27	1932.53	432	47.2	5.48
660083908	aconitate hydratase 2	0.5006	1.15473	1.08696	0.960615	1.11607	1.14286	0.99108	1478.92	1872.22	865	93.4	5.33
660079008	glutamate-1-semialdehyde-2,1-aminomutase	0.4601	1.09649	1.08696	1.04275	1.14943	1.16822	1.01523	546.89	428.51	426	45.3	4.94
490113440	aconitate hydratase 2	0.7461	1.14679	1.08696	0.958773	1.12108	1.12233	0.978474	2300.69	2656.27	839	90.5	5.43
446621882	MULTISPECIES: ADP-heptose:LPS heptosyl transferase	0.3333	1.08814	1.08696	1.00503	1.14679	1.13766	0.997009	53.27	0	348	39	7.55
238892970	Phosphopentomutase	0.4251	0.972763	1.08696	1.0661	0.946074	1.05485	1.0929	389.76	638.9	407	44.2	5.25
152969751	glyceraldehyde-3-phosphate dehydrogenase	0.5952	0.988142	1.08696	1.11359	0.985222	1.10742	1.13122	3153.66	1894.71	331	35.4	7.11
15803438	glycine dehydrogenase	0.3563	1.0989	1.08696	1.0352	1.07643	1.11857	1.10497	599.6	648.12	957	104.2	6.05
E3PF74	RNA 2'-phosphotransferase	0.5543	0.956938	1.08578	1.14155						184	20.5	9.32
585352939	Aspartate-semialdehyde dehydrogenase	0.594	1.05152	1.08578	1.06952	1.02775	1.04603	1.02459	481.5	281.98	367	40	5.58
15803301	CTP synthetase	0.7248	1.14416	1.08578	0.942507	1.14943	1.03842	0.913242	632.38	764.21	545	60.3	5.94
E3PJI0	putative monooxygenase (pyrimidine utilization protein A)	0.6361	1.10619	1.0846	0.986193						382	42.2	5.27
447094617	MULTISPECIES: phosphopantetheine adenylyltransferase	0.6101	1.02249	1.0846	1.06724	1.0142	1.18203	1.17096	37.29	33.43	159	17.9	6.8
446117196	glycine dehydrogenase	0.3553	1.09649	1.0846	1.04058	1.0929	1.11857	1.05042	599.16	648.12	957	104.3	6.05
56463203	adenylosuccinate dehydrogenase	0.7336	0.999001	1.08342	0.981354	0.93633	1.12108	1.20192	885.43	409.76	229	25	5.5
16131689	3-octaprenyl-4-hydroxybenzoate decarboxylase	0.5412	1.10988	1.08342	0.981354	1.06383	0.993049	0.977517	64.39	39.2	497	55.6	5.5
15804847	hypothetical protein Z5867	0.3913	1.03842	1.08342	1.01833	1.09051	1.12108	1.08814	104.18	89.55	138	15.6	3.8
508246	Putative glucose transferase	0.094	1.0627	1.08342	1.02564	1.09051	1.35685	1.25	47.86	40.03	319	36.9	9.31
660087130	glyceraldehyde-3-phosphate dehydrogenase, type I	0.9132	0.988142	1.08225	1.12233	0.958773	1.06383	1.14811	4421.65	3196.17	288	30.8	7.11
607698447	multifunctional fatty acid oxidation complex subunit alpha	0.2387	1.07296	1.08225	0.965251	1.13379	1.12108	1.03627	87.29	225.18	729	79.5	6.18
545247491	Outer membrane protein A	0.6821	0.981354	1.08225	1.09769	0.918274	0.992063	1.02881	249.74	158.64	151	17.5	5.35
545237912	transcription elongation protein nusA	0.5038	1.18064	1.08225	0.947867	1.20919	1.14679	0.956938	1041.74	1141.24	933	105	6.54
386617261	phosphopentomutase DeoB	0.6093	1.001	1.08225	1.05485	0.968054	1.06383	1.0929	492.92	750.05	407	44.3	5.35
189339589	Chain C, Cryo-Em Structure Of Degp12OMP	0.5246	0.969932	1.08225	1.14416	0.966184	1.07296	1.08342	1202.73	1032.31	448	46.8	7.88
157161597	Methionine--tRNA ligase {ECO:0000255|HAMAP-Rule:MF_00098} {ECO:0000255|HAMAP-Rule:MF_00098}	0.6972	1.11732	1.08225	0.985222	1.10011	1.01626	0.988142	118.67	246.4	677	76.2	5.86
152972723	ATP-dependent 6-phosphofructokinase {ECO:0000255|HAMAP-Rule:MF_00339}	0.325	1.02775	1.08225	1.0352	0.999001	1.08932	1.07875	308.03	110.44	320	35	6.02
16131609	5-methylaminomethyl-2-thiouridine modification at tRNA U34	0.7472	1.03306	1.08225	1.05263	1.01215	0.965251	1.01833	136.73	151.33	629	69.5	6.64
16130337	DNA ligase, NAD(+)-dependent	0.5007	1.05374	1.08225	1.0582	0.952381	0.887311	1.02987	101.45	171.61	671	73.6	5.54
16128699	succinate dehydrogenase, FeS subunit	0.7605	1.02354	1.08225	1.02669	0.985222	1.0929	1.11857	827.22	630.61	238	26.8	6.73
15832810	recombinase A	0.8669	0.998004	1.08225	1.08932	0.962464	1.11607	1.13766	382.97	692.4	353	37.9	5.19
15830005	2-oxoglutarate dehydrogenase E1	0.671	1.16009	1.08225	0.968054	1.20192	1.14025	0.965251	1030.79	1141.24	933	105	6.49
15803855	30S ribosomal protein S12	0.7742	1.01729	1.08225	1.03413	0.94697	1.12613	1.09649	304.61	342.72	124	13.7	10.87
15802570	tagatose 6-phosphate kinase 1	0.7024	0.925069	1.08225	1.04932	0.922509	0.987167	0.966184	1428.72	1209.28	420	47	5.99
30065368	hypothetical protein S4398	0.5375	1.04275	1.08108	1.04167				58.92		240	26.8	5.66
15834164	DNA-directed RNA polymerase subunit beta	0.9016	1.10132	1.08108	0.970874	1.14025	1.09529	0.942507	2394.76	2517.48	1342	150.5	5.26
15803942	Aspartate-semialdehyde dehydrogenase	0.8392	1.03734	1.08108	1.08225	1.04058	1.07411	1.03093	755.78	542.45	367	40	5.58
E3PGR5	apolipoprotein N-acyltransferase	0.3594	0.853971	1.07991	1.27226						512	57	9.41
545278089	UTP-glucose-1-phosphate uridylyltransferase	0.8619	0.923361	1.07991	1.08578	0.922509	1.0352	1.00301	1529.7	1397.87	420	47	5.76
487360836	aconitate hydratase 2	0.702	1.13122	1.07991	0.96432	1.11483	1.11607	0.97371	2143.78	2494.87	839	90.5	5.39
15829962	glucosamine-6-phosphate deaminase	0.8571	1.01112	1.07991	1.10619	1.10988	1.16959	1.08578	248.73	303.38	266	29.8	6.9
660087070	6-phosphofructokinase isozyme 2	0.1974	0.909918	1.07875	1.20773	1.04932	1.24224	1.18765	61.27	67.43	309	32.6	5.34
545268864	ATP-dependent Clp protease ATP-binding subunit ClpA	0.6987	1.08108	1.07875	0.98912	1.05263	0.961538	0.994036	1386.08	1129.47	468	51.5	5.4
387614527	Putative carboxymethylenebutenolidase	0.5904	1.05708	1.07875	1.02564	1.07411	1.1274	1.00705	85.04	88.41	271	29.4	6.34
16131599	F1 sector of membrane-bound ATP synthase, epsilon subunit	0.9353	1.0142	1.07875	1.05932	1.0395	0.960615	1.00908	176.8	277.87	139	15.1	5.72
16129980	dTDP-L-rhamnose synthase, NAD(P)-dependent dTDP-4-dehydrorhamnose reductase subunit	0.4649	0.929368	1.07875	1.16822	0.970874	0.940734	1.00301	192.03	104.48	299	32.7	5.82
16129090	Peptidase T	0.7255	1.06724	1.07875	1.06952	1.05485	1.07643	1.06952	239.6	143.4	408	44.9	5.59
15802999	phosphoribosylaminoimidazole-succinocarboxamide synthase	0.9283	0.959693	1.07875	1.11857	0.961538	1.18064	1.20627	724.84	578	237	27	5.16
15801464	UTP-glucose-1-phosphate uridylyltransferase	0.9073	0.99108	1.07875	1.08578	0.977517	1.13122	1.13895	737.45	650.44	302	32.9	5.24
611068058	GTP-binding protein LepA	0.3623	1.12108	1.07759	0.98912	1.0352	1.07411	1.04822	280.49	188.7	599	66.5	5.67
606988859	glyceraldehyde-3-phosphate dehydrogenase	0.9396	0.974659	1.07759	1.12233	0.956938	1.07643	1.16144	5601.63	4180.37	331	35.5	7.47
490994706	MULTISPECIES: maltose operon protein	0.193	1.10865	1.07759	0.961538	1.14548	1.17786	0.977517	132.67	56.16	316	32.7	8.95
485822881	phosphoglyceromutase	0.2782	1.03842	1.07759	1.05152	0.908265	1.15473	1.23153	326.64	139.05	514	56.1	5.34
386618926	Global DNA-binding protein H-NS	0.8759	0.961538	1.07759	1.1976	0.890472	1.08814	1.23305	1157.29	993.9	137	15.6	5.47
218688603	conserved hypothetical protein	0.5556	1.0627	1.07759	1.04712	1.09529	1.01626	0.982318	400.69	371.54	306	33.3	6.7
218553554	putative AdoMet-dependent methyltransferase, UPF0064 family	0.6512	1.16009	1.07759	0.934579	0.972763	0.963391	0.996016	18.37	107.47	367	41	5.99
15804955	Phosphopentomutase	0.6658	0.972763	1.07759	1.04493	0.974659	1.09649	1.0917	488.61	747.9	407	44.3	5.29
585342040	PTS system galactitol-specific transporter subunit IIA	0.6333	0.883392	1.07643	1.24378	0.891266	1.10375	1.28205	531.29	429.83	150	17	5.49
446855583	MULTISPECIES: 16S rRNA methyltransferase	0.4493	1.08814	1.07643	0.995025				34.2		207	23.4	6.54
387610503	isoleucyl-tRNA synthetase	0.7377	1.01937	1.07643	1.03199	1.10254	1.15875	1.07066	382.51	342.74	938	104.2	6.01
16129224	fused glutamine amidotransferase (component II) of anthranilate synthase/anthranilate phosphoribosyl transferase	0.6008	1.03306	1.07643	1.05485	1.0627	1.12486	1.0917	274.87	293.91	531	56.8	6.52
15804505	6-phosphofructokinase	0.825	1.01833	1.07643	1.07181	0.999001	1.07991	1.06838	358.79	228.04	320	34.8	5.72
15801433	peptidyl-tRNA hydrolase	0.8608	0.94518	1.07643	1.14548	0.971817	1.00402	0.999001	49.62	89.28	194	21.1	9
9664512	malate dehydrogenase	0.8404	1.00604	1.07643	1.07411	1.0101	1.08696	1.07875	3747.37	2688.21	282	29.3	5.72
545264043	peptide chain release factor 3	0.404	0.969932	1.07527	1.00908	0.954198	0.914913	1.03734	113.04	89.71	396	43.8	6
485833477	bifunctional aconitate hydratase 2/2-methylisocitrate dehydratase	0.7584	1.1534	1.07527	0.951475	1.11483	1.10375	0.978474	2178.14	2543.43	865	93.4	5.45
74310881	Sigma factor-binding protein Crl {ECO:0000255|HAMAP-Rule:MF_01178}	0.6541	0.909091	1.07527	1.12108	1.001	1.21803	1.24688	79.03	107.21	133	15.6	5.94
E3PH25	conserved hypothetical protein	0.6938	1.18203	1.07411	0.913242						160	18	6.9
387613265	putative helicase	0.6444	0.935454	1.07411	1.19048	1.01626	0.998004	0.986193	0		1215	139.8	6.71
164414806	Chain B, The Deletion Mutant Of Multicopper Oxidase Cueo	0.1861	1.00705	1.07411	1.03627	1.10497	1.02669	0.933707	81.8	58.51	446	48.5	6.73
16130169	Ribonucleoside-diphosphate reductase 1, alpha subunit	0.6176	1.08342	1.07411	1.02145	1.10988	1.05485	0.927644	248.83	220.51	761	85.7	6.18
15803096	GTP-binding protein LepA	0.6477	1.08696	1.07411	0.978474	1.0352	1.07411	1.04822	280.49	188.7	599	66.5	5.59
15800463	phospho-2-dehydro-3-deoxyheptonate aldolase	0.7543	1.01626	1.07411	1.05152	0.935454	1.0582	1.09529	240.23	336.8	350	38	6.6
E3PAV6	magnesium transport protein	0.2753	1.07181	1.07296	1.00604						316	36.6	4.73
486405910	Aspartate ammonia-lyase	0.7029	1.13122	1.07296	0.92081	1.12613	1.06157	0.874126	1282.54	889.32	478	52.3	5.29
446134573	Hypothetical protein	0.5014	0.98912	1.07296	1.0917	0.912409	0.800641	0.881834	48.2	45.64	369	40.6	7.65
218552699	bifunctional aconitate hydratase 2 and 2-methylisocitrate dehydratase	0.7584	1.13895	1.07296	0.958773	1.11483	1.10988	0.97371	2328.9	2685.51	865	93.4	5.44
209918502	anthranilate isomerase	0.5376	0.982318	1.07296	1.09769	1.04275	1.13507	1.08696	94.86	115.43	452	49.4	5.71
16129143	Putative isomerase/hydrolase	0.6986	0.94518	1.07296	1.14155	0.816327	0.92081	1.13379	90.73	70.6	219	23.7	6.33
485886258	hypothetical protein, partial	0.8409	1.05152	1.07181	1.02459	0.940734	0.848176	0.904977	30.91	27.39	44	4.9	4.34
447209555	MULTISPECIES: isoleucyl-tRNA synthetase	0.3028	0.995025	1.07181	1.03199	1.10375	1.18064	1.07527	369.06	293.03	938	104.2	5.99
16128102	quinolinate phosphoribosyltransferase	0.5387	1.00402	1.07181	1.07411	1.03199	1.03306	1.00503	0	92.72	297	32.7	5.2
15803836	50S ribosomal protein L24	0.9712	1.14548	1.07181	0.926784	1.15607	1.05374	0.956023	608.25	640.65	104	11.3	10.21
15803821	50S ribosomal protein L17	0.7795	1.16144	1.07181	0.899281	1.14025	1.11235	0.866551	526.12	401.26	127	14.4	11.05
15802813	naphthoate synthase	0.3965	1.00705	1.07181	1.06496	0.971817	1.15473	1.07296	191.74	125.9	285	31.6	6.98
585336487	glyceraldehyde-3-phosphate dehydrogenase	0.9396	0.968992	1.07066	1.12994	0.956938	1.07991	1.16414	4580.42	3353.17	331	35.5	7.47
571189753	D-cysteine desulfhydrase	0.1585	1.00503	1.07066	1.07181	1.03093	1.321	1.287	30.57	50.97	328	35.2	5.05
489110867	MULTISPECIES: DNA-binding protein	0.5255	0.962464	1.07066	1.2285	0.883392	1.0989	1.21507	629.69	600.73	137	15.5	5.29
387612837	naphthoate synthase	0.5649	1.00402	1.07066	1.0582	0.983284	1.11857	1.09649	251.77	143.1	285	31.6	6.68
195927352	Chain A, Structure Of E.Coli Gapdh Rat Sperm Gapdh Heterotetramer	0.9396	0.981354	1.07066	1.12233	0.974659	1.07066	1.1534	5643.05	4142.75	331	35.5	7.14
170082580	conserved outer membrane protein	0.4712	1.10865	1.07066	0.971817	1.09051	1.04822	0.965251	26.79	74.64	191	19.8	8.05
90111211	m(7)GTP pyrophosphatase	0.4227	0.997009	1.07066	1.10619	0.857633	0.974659	1.07759	34.08	85.61	194	21.7	6.29
15831791	regulator	0.692	0.884173	1.07066	1.18064	0.956938	1.03734	1.08932	104.69	69.12	263	30	5.58
15799705	30S ribosomal protein S20	0.954	1.19332	1.07066	0.904159	1.23153	1.15875	0.895255	326.15	353.27	87	9.7	11.18
571188647	NAD-dependent glyceraldehyde-3-phosphate dehydrogenase	0.855	0.988142	1.06952	1.08342	0.977517	1.07066	1.10619	4699.49	2934.08	331	35.6	6.57
152972899	Periplasmic maltose-binding protein	0.298	0.974659	1.06952	1.06157	0.93985	1.01523	1.05932	247.97	286.86	396	43.2	8.03
16128894	putative metal-binding enzyme	0.414	0.967118	1.06952	1.06724	0.992063	1.04167	1.04384	67.4	88.53	215	23.8	5.15
16128111	aconitate hydratase 2; aconitase B; 2-methyl-cis-aconitate hydratase	0.9214	1.1274	1.06952	0.951475	1.11607	1.10375	0.97371	2328.9	2685.51	865	93.4	5.4
15803854	30S ribosomal protein S7	0.8782	1.11111	1.06952	0.948767	1.14679	1.06724	0.953289	759.48	896.4	156	17.6	10.3
486270339	glycine dehydrogenase [decarboxylating]	0.3553	1.07991	1.06838	1.04822	1.0846	1.10375	1.04932	598.21	648.12	957	104.3	6.05
485651838	MULTISPECIES: multifunctional acyl-CoA thioesterase I and protease I and lysophospholipase L1	0.6731	1.08932	1.06838	0.986193	1.14548	1.48148	1.2987	59.82	0	208	23.6	7.58
447071189	MULTISPECIES: quinone oxidoreductase	0.3056	0.97561	1.06838	1.08342	0.902527	0.935454	1.0395	171.04	200.18	324	34.6	6.8
16130255	Erythronate-4-phosphate dehydrogenase	0.4683	1.01112	1.06838	1.03734	0.996016	1.02881	1.00301	209.71	135.78	378	41.3	6.7
16129643	putative FAD-linked oxidoreductase	0.6189	1.00705	1.06838	1.06724	1.01215	1.07066	0.974659	86.99	81.11	1018	113.2	7.11
15830962	GTP-dependent nucleic acid-binding protein engD	0.8705	1.03199	1.06838	1.04058	1.06045	1.04822	1.01833	588.94	794.02	363	39.6	4.96
9664508	malate dehydrogenase	0.8901	1.001	1.06838	1.09409	1.00402	1.08696	1.07991	4313.62	2676.97	282	29.3	6.07
3388001	malate dehydrogenase	0.8819	1.00908	1.06838	1.04493	1.0142	1.08225	1.05263	4426.16	2780.62	288	29.9	5.72
E3PML1	tripeptide permease	0.49	1.17233	1.06724	0.915751	1.10865	1.00705	0.912409		23.31	500	54	8.78
606852388	PTS sugar transporter	0.9059	1.03627	1.06724	1.06157	1.16686	1.1919	1.08932	528.79	394.87	85	9.1	5.83
555592643	malate dehydrogenase	0.9872	1.01112	1.06724	1.08108	1.02669	1.07875	1.05374	9471.97	9169.53	312	32.3	7.24
446793456	MULTISPECIES: dUMP phosphatase	0.5467	0.951475	1.06724	1.1274	1.02354	0.869565	0.853242	37.32	25.63	225	25.3	4.84
446776641	tagatose-bisphosphate aldolase	0.7357	0.925069	1.06724	1.11732	0.93985	1.06838	1.03093	1373.06	1163.54	420	46.9	6.01
446187043	malate dehydrogenase	0.9671	0.995025	1.06724	1.09769	1.02669	1.11235	1.0846	9031.3	8812.93	334	35	7.33
152971364	GMP synthase [glutamine-hydrolyzing] {ECO:0000255|HAMAP-Rule:MF_00344} {ECO:0000255|HAMAP-Rule:MF_00344}	0.3943	1.06838	1.06724	1.07875	1.10497	1.11111	1.04058	392.04	306.01	525	58.8	5.44
16130432	GMP synthetase (glutamine aminotransferase)	0.8381	1.06838	1.06724	1.05263	1.10865	1.16686	1.0627	637.05	553.78	525	58.6	5.39
10120773	Chain A, Structural Analysis Of Glyceraldehyde 3-Phosphate Dehydrogenase From Escherichia Coli: Direct Evidence For Substrate Binding And Cofactor-Induced Conformational Changes	0.8727	0.968992	1.06724	1.13895	0.954198	1.06724	1.14286	5066.65	3788.18	330	35.2	7.11
E3PK00	conserved hypothetical protein	0.787	1.12233	1.0661	0.956023						230	25.5	10.07
488365416	MULTISPECIES: UTP--glucose-1-phosphate uridylyltransferase subunit GalU	0.2838	0.957854	1.0661	1.14679	1.01729	1.02145	1.00604	467.8	454.21	296	32.7	5.92
446409401	PTS fructose transporter subunit IIA	0.2314	0.98912	1.0661	1.09051	0.967118	1.04712	1.06952	171.94	140.92	376	39.6	5.03
387615187	Putative deoxycytidylate deaminase	0.7895	1.06838	1.0661	1.00402	0.983284	1.02145	1.02881	0		532	60.4	8.32
260866858	succinyl-CoA synthetase, beta subunit	0.8376	1.02564	1.0661	1.01729	1.05597	1.00806	0.988142	2577.73	2056.1	388	41.4	5.52
170080715	Glutaredoxin 2	0.814	0.925926	1.0661	1.10988	0.933707	1.0101	1.08932	266.55	162.51	215	24.3	8.62
157830962	dehydrogenase,malate	0.9006	1.01112	1.0661	1.06952	1.02669	1.07875	1.05374	8334.97	8525.43	312	32.4	6.6
16131063	argininosuccinate synthetase	0.8702	1.00908	1.0661	1.0661	0.990099	0.981354	0.992063	98.25	88.83	447	49.9	5.39
15799947	gamma-glutamyl kinase	0.7711	0.986193	1.0661	0.957854	1.05597	1.15875	1.0661	142.27	180.16	367	39	6.54
16129178	3-deoxy-D-manno-octulosonate 8-phosphate synthase	0.9577	0.97561	1.06496	1.10011	1.00604	1.0989	1.10865	739.06	740.11	284	30.8	6.8
15803316	7-cyano-7-deazaguanine reductase	0.1064	1.16959	1.06496	0.914913	0.970874	1.00705	1.04167	45.56	61.02	282	32.5	5.81
E3PH03	SsrA-binding protein	0.4438	1.05374	1.06383	1.01523	1.00806	0.999001	0.995025			160	18.3	9.89
553934895	malate dehydrogenase, NAD-dependent	0.9671	1.01112	1.06383	1.07527	1.03627	1.08696	1.06838	9465.48	9186.47	334	35	6.8
16131274	adenosine nucleotide hydrolase; Ap3A/Ap2A/ADP-ribose/NADH hydrolase	0.6452	1.08108	1.06383	0.990099				66.95	58.24	186	21.1	4.92
15802193	glyceraldehyde-3-phosphate dehydrogenase	0.9758	0.974659	1.06383	1.11732	0.957854	1.07181	1.15207	5568.15	4116.03	331	35.5	7.11
15800387	flavodoxin FldA	0.517	1.03093	1.06383	1.03734	1.21359	0.867303	0.717875	48.12	74.61	176	19.7	4.39
486390461	glutaredoxin-2	0.8465	0.930233	1.0627	1.08814	0.938967	1.02354	1.0582	255.76	205.49	215	24.3	7.96
446776632	putative tagatose 6-phosphate kinase 1	0.7976	0.94162	1.0627	1.07759	0.931099	1.0582	1.0352	1668.06	1362.05	420	47.1	5.99
446006528	lipid hydroperoxide peroxidase	0.994	0.943396	1.0627	1.09529	0.874126	1.03306	1.22399	1204.7	1459.27	168	17.8	5.07
445933767	3-deoxy-manno-octulosonate cytidylyltransferase	0.5	0.956938	1.0627	1.06838	1.01833	0.925926	0.978474	140.84	148.14	248	27.6	5.66
91211184	Molecular chaperone Hsp31 and glyoxalase 3 {ECO:0000255|HAMAP-Rule:MF_01046} {ECO:0000255|HAMAP-Rule:MF_01046}	0.5336	0.956938	1.0627	1.11857	0.969932	1.05042	1.0989	208.13	230.93	283	31.2	5.73
16131163	tRNA(ANN) t(6)A37 threonylcarbamoyladenosine modification protein, threonine-dependent ADP-forming ATPase	0.5211	1.05263	1.0627	1.06383	1.03734	1.05708	0.963391	134.14	141.29	190	20.8	5.07
15802267	pyruvate kinase	0.7458	1.00705	1.0627	1.08578	1.00301	1.11982	1.0582	1254.62	1154.65	480	51.3	6.9
15800747	Translation initiation factor IF-1	0.8194	1.01112	1.0627	1.02041	1.00604	1.05708	1.0929	360.04	451.25	72	8.2	9.25
15800320	Alkyl hydroperoxide reductase	1	0.999001	1.0627	1.03627	1.01112	1.01523	1.01626	2621.31	2243.65	187	20.7	5.17
651775284	enhancing lycopene biosynthesis protein 2	0.5484	0.82713	1.06157	1.15207	0.979432	0.841043	0.974659	221.04	81.41	217	23	4.73
485666837	Isoprenoid biosynthesis protein	0.4332	0.81367	1.06157	1.31234	1.10254	0.981354	0.974659	221.04	81.41	217	23	4.82
387614780	tRNA-dihydrouridine synthase A	0.7101	1.09409	1.06157	0.974659	0.976562	0.865052	0.98912	59.63	47.29	345	38.6	6.71
16130803	6-phospho-beta-glucosidase A	0.476	0.972763	1.06157	1.07066	1.002	1.02354	0.97561	213.34	159.68	479	55.3	5.86
16128697	succinate dehydrogenase, membrane subunit, binds cytochrome b556	0.3043	1.13122	1.06157	0.943396	1.13636	0.984252	0.869565	50.83	26.45	115	12.9	8.51
E3PN58	conserved hypothetical protein	0.7552	1.05597	1.06045	1.0101						339	40.6	7.94
E3PCK1	ferrichrome transport ATP-binding protein	0.5962	1.3245	1.06045	0.804505	1.0846	1.0352	0.958773			265	28.9	7.33
606815845	NADP-dependent oxidoreductase	0.3478	0.932836	1.06045	1.16959	0.807103	1.14025	1.29032	90.3	63.14	345	37.5	6.1
585347610	keto-deoxy-phosphogluconate aldolase	0.8826	0.995025	1.06045	1.04932	1.02775	1.06952	1.0352	698.63	653.29	213	22.2	5.63
170081903	NADH-quinone oxidoreductase subunit C/D {ECO:0000255|HAMAP-Rule:MF_01359} {ECO:0000255|HAMAP-Rule:MF_01359}	0.7267	0.957854	1.06045	0.977517	1.12994	1.15875	0.994036	123.35	158.63	600	68.7	6.42
16128897	asparaginyl tRNA synthetase	0.8648	1.0395	1.06045	0.994036	1.06724	1.09769	1.05708	395.49	441.15	466	52.5	5.31
16128807	D-alanyl-D-alanine carboxypeptidase; penicillin-binding protein 6a	0.74	0.97371	1.06045	1.02459	0.985222	1.07181	1.05374	144.24	364.11	400	43.6	8.03
486222975	Hypothetical protein	0.0425	0.985222	1.05932	1.08108				27.65		1272	136.1	9.42
90111217	50S ribosomal protein L16 arginine hydroxylase; 2-oxoglutarate oxygenase	0.4558	1.02354	1.05932	1.02459	1.1236	1.12486	1.04932	99.36	90.51	373	42.6	4.83
74310986	thiamin-monophosphate kinase	0.4215	1.07411	1.05932	0.992063				37.43		325	35.1	4.72
15804334	ATP synthase F0F1 subunit alpha	0.7173	1.05485	1.05932	1.02249	1.0352	1.07643	1.00705	2704.54	2288.06	513	55.2	6.13
15804155	hypothetical protein Z5038	0.7762	1.11111	1.05932	0.926784	1.26103	1.02987	0.844595	47.61	89.29	143	15.6	9.33
E3PHA0	putative allophanate hydrolase subunit 1	0.3716	1.06496	1.0582	0.999001						218	23.9	5.24
486290210	ribosomal protein L24	0.7981	1.14548	1.0582	0.926784	1.18483	1.07875	0.956938	546.96	538.92	104	11.3	10.36
387612618	6-phosphogluconate dehydrogenase, decarboxylating	0.8884	1.10375	1.0582	0.948767	1.02775	0.974659	0.995025	1492.43	1159.92	484	53.6	5.43
222157235	NifU-like protein	0.6953	1.02249	1.0582	0.969932	1.03306	1.04712	1.00301	206.74	251.36	128	13.8	4.93
90111535	23S rRNA m(2)G1835 methyltransferase, SAM-dependent	0.582	1.14025	1.0582	0.932836				53.5		378	42.3	6.8
90111269	putative DNA-binding transcriptional regulator	0.4951	1.03093	1.0582	1.03199	1.002	1.01833	1.02041	89.69	70.17	307	33.4	7.97
88824783	Gyrase B	0.4344	1.14811	1.0582	0.914077	1.11857	1.10254	0.923361	115.07	235.63	419	46.4	8.4
16131370	oligopeptidase A	0.7	1.08225	1.0582	1.00705	1.0846	1.10865	1.01729	419.97	369.6	680	77.1	5.26
16130848	glutathione synthetase	0.8196	0.979432	1.0582	1.06724	0.995025	0.988142	1.07527	309.69	250.46	316	35.5	5.22
15803843	30S ribosomal protein S19	0.837	1.0929	1.0582	0.884956	1.11607	1.02459	0.919118	722.39	591.5	92	10.4	10.52
15803056	Scaffold protein	0.7891	1.02249	1.0582	1.01626	1.03306	1.04712	1.00301	218.82	251.36	128	13.8	4.93
E3PMV4	putative alcohol dehydrogenase	0.4621	0.976562	1.05708	1.08814						383	40.3	5.4
E3PFP1	4-methyl-5(B-hydroxyethyl)-thiazole monophosphate biosynthesis protein	0.5714	1.12486	1.05708	0.94518	0.972763	0.881057	0.890472		158.18	196	20.8	5.38
E3PEC5	putative membrane protein	0.2814	1.02881	1.05708	1.03413						398	44.8	8.62
545242291	Alkyl hydroperoxide reductase subunit F	0.735	1.0989	1.05708	0.977517	1.0101	0.960615	0.994036	1420.77	1190.11	468	51.4	5.15
485696205	fructose-bisphosphate aldolase	0.6162	1.02881	1.05708	1.05263	0.987167	1.04603	1.04384	1124.51	1334.53	297	32.5	6.34
446006534	lipid hydroperoxide peroxidase	0.994	0.932836	1.05708	1.18343	0.874126	1.02987	1.16822	1107.26	1769.61	168	17.8	5.24
387612201	phenylalanyl-tRNA synthetase beta chain	0.7509	1.07527	1.05708	1.00705	1.20337	1.13379	0.962464	526.95	538.16	795	87.4	5.3
90111619	aldehyde dehydrogenase B	0.4824	1.14025	1.05708	0.93633	1.20192	1.25	1.04384	137.76	75.19	512	56.3	5.64
30063920	cysteine desulfurase	0.7574	1.05374	1.05708	1.01317	1.07181	1.05152	0.980392	571.35	574.42	404	45.1	6.37
16130807	aminomethyltransferase, tetrahydrofolate-dependent, subunit (T protein) of glycine cleavage complex	0.978	0.94697	1.05708	1.03627	1.04058	1.05597	1.03734	495.54	579.78	364	40.1	5.57
16129498	NADP-dependent 3-hydroxy acid dehydrogenase; malonic semialdehyde reductase	0.629	0.970874	1.05708	1.03413	0.968054	1.20919	1.09051	345.73	259.89	248	27.2	6
15804378	UDP-N-acetyl-D-mannosamine dehydrogenase	0.4429	0.904159	1.05708	1.17509	1.17509	1.07066	0.899281	22.99	42.09	420	45.8	5.39
15802987	Transketolase	0.2369	1.11483	1.05708	0.94518	1.09769	1.07759	0.947867	312.88	232.97	667	73	6.29
15800587	ribosomal protein S12 methylthiotransferase	0.6032	1.0352	1.05708	1.05485	0.905797	0.915751	1.0142	75.35	37.93	441	49.6	5.48
15799850	Methionine aminopeptidase	0.8712	0.959693	1.05708	1.14155	0.98912	0.965251	1.01215	261.07	315.95	264	29.3	5.96
E3PI90	arginine ABC transporter, substrate-binding protein	0.9712	0.967118	1.05597	1.09769	0.907441	1.07643	1.1919		61.03	243	26.8	7.36
447039753	ATP-dependent helicase HepA	0.156	1.06496	1.05597	0.957854	1.29366	1.1976	0.919118	90.25	105.26	968	109.7	5.2
443615779	valyl-tRNA ligase	0.3659	1.12233	1.05597	0.956023	1.18064	1.1534	0.996016	512.07	571.33	951	108.1	5.39
387620836	permidine/putrescine ABC-type transport system, ATP-binding component	0.25	1.07181	1.05597	0.99108	1.05374	1.0929	1.02564	76.06	140.34	372	42.4	5.17
16132080	valyl-tRNA synthetase	0.6877	1.11732	1.05597	0.951475	1.15207	1.11857	0.996016	512.95	595.91	951	108.1	5.34
16130839	biosynthetic arginine decarboxylase, PLP-binding	0.3313	1.00806	1.05597	1.05485	1.06383	0.965251	0.910747	61.49	150.55	658	73.9	4.94
15804295	DNA polymerase III subunit beta	0.6612	0.98912	1.05597	1.07296	1.08342	1.0846	1.00503	87.59	213.67	366	40.6	5.39
15800571	hypothetical protein Z1041	0.7092	1.07066	1.05597	1.02354	1.06838	1.00806	0.982318	400.69	371.54	306	33.3	6.4
10185920	malate dehydrogenase	0.9418	1.002	1.05597	1.05042	0.986193	1.05597	1.04712	8513.45	8466.4	292	30.1	6.58
487681516	malate dehydrogenase, NAD-dependent	0.9872	1.01112	1.05485	1.05485	1.0101	1.05597	1.04712	9382.21	9120.52	312	32.3	5.55
486145345	MULTISPECIES: malate dehydrogenase	0.9872	1.01112	1.05485	1.04493	1.01215	1.07411	1.05374	8832.52	9130.96	312	32.3	6.11
485872411	malate dehydrogenase	0.9872	0.998004	1.05485	1.05597	1.01729	1.08696	1.07875	8784.97	8647.24	312	32.4	5.77
446187031	malate dehydrogenase	0.9671	1.001	1.05485	1.05485	1.01729	1.08578	1.07875	9031.3	8812.93	334	35	6.8
90111593	sn-glycerol-3-phosphate ABC transporter ATPase	0.5253	1.05597	1.05485	1.00503				0		356	39.5	7.69
56463193	malate dehydrogenase	0.8258	0.988142	1.05485	1.0352	0.966184	1.03627	1.07991	2682.09	1934.61	178	18.6	7.28
15804852	Leucyl aminopeptidase	0.672	1.03842	1.05485	1.08108	1.03413	1.07759	1.04603	419.24	250.37	503	54.8	7.23
15803566	hypothetical protein Z4376	0.4923	0.970874	1.05485	1.14943	0.925069	1.11607	1.25945	249.37	202.06	130	14	5.26
585297044	peroxidase	0.5357	0.94518	1.05374	1.15473	0.878735	1.02564	1.14416	710.47	1034.95	168	17.9	5.5
486189371	Sigma factor-binding protein Crl	0.5188	0.881057	1.05374	1.10375	1.02459	1.17925	1.24533	79.03	107.21	133	15.6	6.33
446338532	valyl-tRNA synthase	0.3659	1.11483	1.05374	0.952381	1.17647	1.15207	0.997009	513.65	595.91	951	108.1	5.36
215488536	ClpXP protease specificity-enhancing factor	0.4303	0.958773	1.05374	1.10619	0.932836	0.948767	1.04822	74.8	101.03	165	18.2	4.55
26250759	DNA-directed RNA polymerase subunit beta'	0.7662	1.10865	1.05374	0.96432	1.12233	1.03842	0.953289	3367.34	2495.7	1407	155.1	7.08
24114719	hypothetical protein SF3477	0.5276	1.11607	1.05374	0.949668				0	68.41	127	14.5	7.2
15802130	translation initiation factor IF-3	0.9236	1.06724	1.05374	1.02987	1.06157	1.04493	1.02041	611.67	472.86	144	16.6	9.23
E3PJG9	Curved DNA-binding protein	0.4216	0.928505	1.05263	1.13895						306	34.4	6.81
E3PEW4	fatty acid oxidation complex alpha subunit [includes: enoyl-CoA hydratase; 3-hydroxyacyl-CoA dehydrogenase; 3-hydroxybutyryl-CoA epimerase]	0.6905	0.994036	1.05263	1.06496						714	77	8.81
490999082	MULTISPECIES: glyceraldehyde-3-phosphate dehydrogenase	0.7372	0.982318	1.05263	1.09649	0.958773	1.03734	1.12867	3798.14	2573.88	331	35.5	7.11
485664355	Hypothetical protein	0.0714	0.951475	1.05263	1.11359				26.51		252	29.4	8.79
485656426	MULTISPECIES: hypothetical protein	0.2817	1.16959	1.05263	0.904159				87.44		284	31.8	4.59
447190242	MULTISPECIES: hypothetical protein	0.561	1.09649	1.05263	0.965251	1.02459	0.968992	0.95057	73.87	58.06	287	31.4	5.9
446741157	spermidine synthase	0.25	0.988142	1.05263	1.07181	0.983284	0.803213	0.892061	63.01	48.18	288	32.3	5.77
328877105	Chain A, Crystal Structure Of An Outer Membrane-Anchored Endolytic Peptidoglycan Lytic Transglycosylase (Mlte) From Escherichia Coli	0.3866	1.02041	1.05263	1.0142	1.06045	1.08814	1.03093	100.12	84.85	194	21.4	8.37
16131144	acetyl-CoA carboxylase, biotin carboxylase subunit	0.7773	1.06157	1.05263	1.02459	1.03199	1.04493	1.00503	550.54	606.51	449	49.3	7.11
16129411	ATP-binding protein, periplasmic, function unknown	0.7705	0.963391	1.05263	1.06838	0.93633	1.12994	1.20482	451.47	467.54	353	38.6	9.23
15800168	ATP-dependent protease ATP-binding subunit ClpX	0.8137	1.03734	1.05263	1.04384	1.03627	0.994036	0.974659	639.27	665.7	424	46.3	5.35
15799845	Serine endoprotease	0.6751	0.961538	1.05263	1.14811	0.951475	1.06838	1.07527	1046.73	973.68	474	49.3	8.56
446991423	MULTISPECIES: thioredoxin-dependent thiol peroxidase	0.9167	0.992063	1.05152	1.04384	0.996016	1.0917	1.09529	398.94	706.95	156	17.7	5.38
387607784	tagatose-1,6-bisphosphate aldolase	0.6303	1.03413	1.05152	1.05042	0.987167	1.05708	1.04493	1126.26	1329.89	284	30.8	6.46
152969026	Nucleoid-associated protein KPN78578_04440 {ECO:0000255|HAMAP-Rule:MF_00274}	0.7455	0.8726	1.05152	1.23762	0.959693	0.840336	0.874891	203.88	411.47	110	12	5.07
15803003	thioredoxin-dependent thiol peroxidase	0.9808	0.992063	1.05152	1.04384	0.996016	1.07527	1.09529	398.94	747.71	156	17.6	5.24
15802018	hypothetical protein Z2603	0.7803	1.02775	1.05152	1.01729	1.02041	1.02041	1.01626	534.55	538.04	314	33.9	9.28
632159868	glycine dehydrogenase	0.3553	1.09649	1.05042	1.03842	1.0846	1.14943	1.12867	599.6	648.12	957	104.2	6.05
571160755	oligopeptidase A	0.0858	1.09529	1.05042	0.947867	1.07643	0.980392	1.01317	163.25	207.55	1165	128.7	6.74
485765024	Elongation factor Tu	0.9588	1.08578	1.05042	0.993049	1.08578	1.07411	0.97561	7110.09	6416.02	291	32.2	4.98
16129979	glucose-1-phosphate thymidylyltransferase	0.6109	1.00402	1.05042	1.05708	1.04167	1.0101	1.01833	184.28	111.23	293	32.7	5.55
15804178	50S ribosomal protein L28	0.8846	1.0627	1.05042	1.05932	1.01937	0.906618	0.94162	86.86	125.37	78	9	11.41
15803318	Serine transporter	0.4336	1.11982	1.05042	1.02249	1.10254	1.04822	0.95511	210.34	81.41	429	46.9	9.16
545247652	DnaK suppressor protein	0.3021	1.07527	1.04932	0.981354	1.01729	1.06383	1.04932	151.9	200.22	682	76.7	6.55
544943932	heme ABC transporter ATP-binding protein	0.9528	1.0917	1.04932	0.979432	1.0929	1.06838	0.965251	5308.71	5195.01	233	25.6	5.31
38704208	coproporphyrinogen III oxidase	0.5777	1.09649	1.04932	0.961538	0.935454	0.996016	1.06952	49.05	37.96	457	52.7	6.06
E3PH95	transposase, IS4 family protein	0.7075	0.97561	1.04822	1.07991	0.88574	1.49254	1.69205			253	28.8	6.23
571189420	Glycine dehydrogenase [decarboxylating] (glycine cleavage system P protein)	0.185	1.07991	1.04822	1.05042	0.91659	1.04822	1.11732	244.68	186.76	957	104.5	6.13
545295926	trigger factor	0.5318	1.02354	1.04822	1.01729	1.02249	1.01626	1.02564	546.98	544.01	314	33.9	9.41
490131296	glycine dehydrogenase	0.3229	1.0627	1.04822	1.04822	1.07181	1.10375	1.10011	508.79	563.13	957	104.3	6.05
486304506	asparaginyl-tRNA synthetase	0.7618	1.06383	1.04822	0.984252	1.05152	1.02564	1.04603	395.49	441.15	466	52.5	5.43
446680731	MULTISPECIES: malate:quinone oxidoreductase	0.5201	1.0661	1.04822	0.98912	0.810373	0.906618	1.1236	46.96	37.67	548	60.2	6.99
446592493	oxidative stress defense protein	0.5	0.918274	1.04822	1.10742	0.92081	1.01833	1.03413	475.65	509.61	246	26.6	6.96
386616351	2-ketogluconate reductase	0.5432	0.931099	1.04822	1.03093	1.03413	0.988142	0.94162	510.63	273.35	324	35.4	5.72
68304122	Mdh	0.8649	0.98912	1.04822	1.03199	0.968992	1.04384	1.07991	2832.76	2045.01	185	19.3	8.7
545144112	translation elongation factor Tu, partial	0.9325	1.07411	1.04712	0.993049	1.08578	1.07643	0.981354	8933.31	9855.45	385	42.5	5.31
485947740	3-dehydroquinate synthase	0.2845	1.04712	1.04712	1.05597	1.25	1.15607	0.943396	101.44	84.26	362	38.9	6.24
446835468	MULTISPECIES: hypothetical protein	0.5516	1.02564	1.04712	1.02669	1.1655	0.987167	0.85034	0	36.67	310	34.4	8.35
387612805	DNA gyrase subunit A	0.7657	1.04603	1.04712	0.958773	1.08696	1.04712	0.969932	601.67	684.54	875	96.9	5.2
254596720	Pgm	0.2836	1.07643	1.04712	0.998004	0.990099	1.00908	1.00301	480.55	284.86	275	29.8	5.17
226524708	putative dihydroxyacetone-specific PTS enzymes: HPr, EI components	0.4428	1.10011	1.04712	0.956938	1.1236	0.909918	0.813008	50.94	28.51	472	51.4	4.73
30749947	Chain A, Nmr Fold Of The Outer Membrane Protein Ompx In Dhpc Micelles	0.3919	0.781861	1.04712	1.34771	0.933707	0.976562	1.05152	115.49	71.51	148	16.4	5.19
16131463	glutathione S-transferase homolog	0.9109	1.02354	1.04712	1.02881	1.0101	1.15875	1.15207	40.71	47.67	202	22.5	5.17
15804968	hypothetical protein Z6000	0.9809	1.05263	1.04712	0.984252	1.00806	1.02459	1.02041	85.99	75.05	157	17.1	8.95
15803037	histidyl-tRNA synthetase	0.7193	1.0142	1.04712	0.978474	1.08342	1.08696	0.95511	243.38	278.61	424	47	5.91
15799847	hypothetical protein Z0175	0.9375	0.927644	1.04712	1.14416	0.913242	0.97371	1.05485	178.85	174.85	128	15.1	7.18
652026862	glucose-6-phosphate isomerase	0.5701	0.997009	1.04603	1.08932	1.03093	1.08932	1.05042	771.76	989.1	549	61.5	6.37
447164102	transcriptional regulator	0.4691	1.03199	1.04603	1.02669	0.93633	1.04058	1.11732	304.02	253.09	162	17.3	7.9
446576605	DNA-directed RNA polymerase subunit beta'	0.7754	1.10497	1.04603	0.961538	1.12233	1.03734	0.95511	3365.89	2495.7	1407	155.1	7.18
446375916	translation elongation factor Tu	0.9506	1.0917	1.04603	0.978474	1.0917	1.07066	0.966184	5761.48	5494.87	243	26.8	5.24
16762214	thioredoxin	0.8257	0.826446	1.04603	1.27551	0.84246	1.02249	1.28205	610.17	889.83	109	11.8	4.88
16128885	3-deoxy-manno-octulosonate cytidylyltransferase	0.7823	1.09051	1.04603	0.933707	1.01833	0.925926	0.978474	140.84	188.88	248	27.6	5.27
15803759	N-acetylneuraminate lyase	0.6229	1.00806	1.04603	1.05485	0.983284	1.07066	1.0929	142.22	45.57	297	32.6	5.9
15802197	hypothetical protein Z2823	0.6102	1.05597	1.04603	0.98912	1.11483	1.08342	0.992063	155.88	139.03	644	74.4	5.85
657063272	elongation factor Tu, partial	0.9583	1.07643	1.04493	0.98912	1.08342	1.05597	0.976562	6881.19	6221.66	264	29.3	4.92
490256035	translation elongation factor Tu	0.7804	1.10011	1.04493	0.974659	1.0846	1.07066	0.97371	3295.79	3395.63	255	28.1	4.89
487689886	DNA-directed RNA polymerase subunit beta'	0.7662	1.10375	1.04493	0.962464	1.12233	1.03842	0.953289	3365.71	2497.6	1407	155.1	7.18
486214720	DNA-directed RNA polymerase subunit beta'	0.7754	1.10497	1.04493	0.962464	1.1236	1.04822	0.959693	3365.71	2495.7	1407	155.1	7.18
445965583	6-phosphogluconate dehydrogenase	0.7671	1.0929	1.04493	0.954198	1.01833	0.926784	0.99108	1861.47	1772.79	468	51.5	5.26
386705363	tagatose-bisphosphate aldolase 1	0.7517	1.02669	1.04493	1.04822	0.987167	1.04603	1.04384	1423.76	1329.89	286	31.1	6.46
16128870	formate C-acetyltransferase 1, anaerobic; pyruvate formate-lyase 1	0.8355	1.05932	1.04493	0.958773	1.12613	1.07066	0.952381	1630.19	1385.02	760	85.3	6.01
15831728	asparaginase	0.4556	1.0142	1.04493	0.992063	0.880282	0.94697	1.07991	45.86	0	338	37.1	5.86
659990137	6-phosphogluconate dehydrogenase	0.8397	1.08578	1.04384	0.958773	1.01833	0.926784	0.99108	1891.53	1719.07	468	51.4	5.2
650113599	6-phosphogluconate dehydrogenase	0.7906	1.09769	1.04384	0.977517	1.00402	0.95511	0.994036	1761.99	1660.56	468	51.4	5.2
545261709	Succinate dehydrogenase flavoprotein subunit	0.7222	1.08578	1.04384	0.96432	0.999001	0.95057	0.994036	1735.09	1701.03	468	51.4	5.26
510917515	50S ribosomal protein L2	0.6886	1.23457	1.04384	0.85034	1.26904	1.03199	0.814996	993.15	1058.45	273	29.8	11.02
445965613	MULTISPECIES: 6-phosphogluconate dehydrogenase	0.8291	1.09769	1.04384	0.958773	1	0.953289	0.994036	1755.14	1683.42	468	51.4	5.21
445965600	6-phosphogluconate dehydrogenase	0.812	1.08578	1.04384	0.96432	0.999001	0.953289	0.994036	1746.48	1685.68	468	51.4	5.27
387612318	tail-specific protease	0.7038	1.0627	1.04384	1.00908	1.01729	1.06383	1.05152	151.9	190.06	682	76.6	6.79
189096226	Chain A, Crystal Structure Of Degp24	0.5045	0.969932	1.04384	1.07066	0.965251	1.07296	1.06383	1049.43	973.68	448	46.5	7.88
16130600	glutamate-cysteine ligase	0.4903	1.10742	1.04384	0.979432	0.996016	0.917431	0.925069	149.37	70.91	518	58.2	5.39
16130477	fused nitric oxide dioxygenase/dihydropteridine reductase 2	0.702	0.993049	1.04384	1.00503	0.91659	0.902527	0.979432	113.04	89.71	396	43.8	5.77
16129970	6-phosphogluconate dehydrogenase, decarboxylating	0.9017	1.08578	1.04384	0.958773	1.0101	0.940734	0.992063	1893.25	1780.6	468	51.4	5.15
15803844	50S ribosomal protein L2	0.8535	1.21655	1.04384	0.851789	1.22549	1.01833	0.83612	993.15	1058.45	273	29.8	10.93
146942	6-phosphogluconate dehydrogenase	0.8996	1.08578	1.04384	0.958773	1.01215	0.948767	0.993049	1872.2	1780.6	468	51.4	5.21
566281611	phosphoribosylamine/glycine ligase	0.0857	1.02669	1.04275	1.02041				23.13	0	420	44.7	5.6
491006674	MULTISPECIES: peptidyl-prolyl cis-trans isomerase	0.2899	1.04493	1.04275	1.00705	1.00908	1.01317	1.00604	154.94	178.07	276	29.5	8.7
15829747	DNA-binding ATP-dependent protease La	0.5051	1.04384	1.04275	0.98912	1.02669	1.0142	0.98912	957.5	465.34	784	87.4	6.48
15800619	Arginine transporter ATP-binding subunit	0.5868	0.990099	1.04275	1.0582	1.15607	1.0989	0.981354	83.69	36.74	242	27	6.64
15799840	Iron-sulfur cluster insertion protein ErpA	0.7105	1.01626	1.04275	1.02459	0.980392	1.06383	1.08932	384.71	232.78	114	12.1	4.31
15799829	RNA polymerase-binding transcription factor	0.7748	0.967118	1.04275	1.06157	0.931966	1.0395	1.04822	296.09	180.43	151	17.5	5.12
650080582	6-phosphogluconate dehydrogenase	0.8611	1.08108	1.04167	0.970874	1	0.953289	0.993049	1808.95	1586.78	468	51.5	5.15
585350741	DNA starvation/stationary phase protection protein Dps	0.8623	0.931099	1.04167	1.10132	0.949668	1.04822	1.07411	1865.55	1617.98	167	18.7	6.39
545240361	2-oxoglutarate dehydrogenase E1 component	0.5983	1.07991	1.04167	0.954198	0.995025	0.95511	0.995025	1513.28	1438.39	468	51.5	5.49
487690308	6-phosphogluconate dehydrogenase, decarboxylating	0.9017	1.0917	1.04167	0.948767	1.00806	0.932836	0.99108	1893.25	1782.16	468	51.4	5.2
446920121	Methyltransferase	0.4464	0.998004	1.04167	1.02881	0.988142	1.0627	1.07991	152.26	227.9	345	37.7	8.5
446595029	phenylalanyl-tRNA ligase subunit beta	0.6025	1.06838	1.04167	1	1.1655	1.13379	0.977517	563.46	589.66	795	87.4	5.27
386783161	Chain A, Crystal Structure Of Escherichia Coli Bamb	0.5571	0.968054	1.04167	1.02249	0.862069	0.925926	1.07875	208.61	115.59	368	39.3	4.79
91211315	6-phosphogluconate dehydrogenase, decarboxylating	0.8355	1.0917	1.04167	0.948767	1	0.948767	0.993049	1783.55	1702.2	468	51.4	5.2
90111606	2-dehydro-3-deoxygluconokinase	0.6052	1.02459	1.04167	1.002	0.927644	0.83612	0.952381	67.67	24.07	309	33.9	5.03
56122509	Gnd	0.7457	1.0929	1.04167	0.954198	0.999001	0.948767	0.993049	1628.33	1633.12	468	51.5	5.21
15800161	cytochrome o ubiquinol oxidase subunit I	0.2805	1.06045	1.04167	0.988142	0.994036	0.95511	0.96432	41.84	63.67	663	74.3	7.2
649979400	DNA protection during starvation protein	0.8623	0.93633	1.04058	1.09649	0.952381	1.03842	1.07296	1870.94	1615	167	18.7	6.39
501619199	N-acetylmannosamine-6-phosphate 2-epimerase	0.214	1.00806	1.04058	1.03734	0.831255	0.86881	1.04932	31.19	0	229	24.1	5.05
487418526	malate dehydrogenase, NAD-dependent	0.9872	1.01112	1.04058	1.05485	1.0101	1.03627	1.04712	9382.21	9120.52	312	32.3	5.77
91212656	malate dehydrogenase	0.9671	1.00806	1.04058	1.05042	1.02041	1.07759	1.05374	9465.48	9186.47	334	35	6.38
90111421	UPF0381 family protein	0.4362	0.900901	1.04058	1.18906	0.937207	1.03627	1.11483	113.4	126.81	94	10.3	4.36
16129976	UDP-galactopyranose mutase, FAD/NAD(P)-binding	0.5913	1.09051	1.04058	0.931099	1.0989	1.02881	0.957854	208.52	183.56	367	42.9	7.11
16129913	glyoxalase III and Hsp31 molecular chaperone	0.4523	0.972763	1.04058	1.1236	0.980392	1.05374	1.11607	330.89	372.91	283	31.2	6.02
15988282	Chain A, Crystal Structure Of R153c E. Coli Malate Dehydrogenase	0.9231	1.01112	1.04058	1.04603	1.02041	1.07875	1.06045	9195.66	8907.6	312	32.3	5.76
15804578	DNA-directed RNA polymerase subunit beta'	0.9176	1.10375	1.04058	0.961538	1.09769	1.03627	0.961538	3365.71	2495.7	1407	155.1	7.08
14719528	Chain B, Crystal Structure Analysis Of The E. Coli Manganese Superoxide Dismutase Q146l Mutant	0.8976	1.01833	1.04058	1.06952	1.03306	1.07759	1.07643	942.67	1278.96	205	22.9	6.96
224026	polymerase beta',RNA	0.7406	1.10497	1.04058	0.959693	1.12108	1.03306	0.938086	3101.6	2282.09	1407	155	7.15
E3PL17	conserved hypothetical protein	0.7797	0.868056	1.0395	1.20337						59	6	9.88
E3PGI2	cation efflux system protein	0.5368	0.909918	1.0395	1.14943						1047	114.6	6.43
E3PAS6	Putative DNA-invertase	0.6154	0.958773	1.0395	1.09051						195	21.9	10.04
660220477	6-phosphogluconate dehydrogenase	0.8355	1.08578	1.0395	0.948767	1.00402	0.95057	0.994036	1686.48	1630.06	468	51.4	5.15
657686641	lipoprotein	0.3023	0.92081	1.0395	1.07296	0.954198	0.909918	0.957854	130.32	49.98	344	36.8	5.57
585351030	pyruvate formate-lyase	0.7684	1.05485	1.0395	0.956938	1.1274	1.07527	0.94697	1630.19	1414.47	760	85.3	6.09
545243069	Gnd	0.8191	0.997009	1.0395	1.06045	0.959693	1.06496	1.04603	330.45	263.08	94	10.6	9.57
489125956	MULTISPECIES: keto-acid formate acetyltransferase	0.4382	1.05042	1.0395	0.956938	1.1274	1.08342	0.93985	983.24	1011.96	760	85	6
487672247	6-phosphogluconate dehydrogenase	0.7906	1.07296	1.0395	0.958773	0.995025	0.95057	0.994036	1772.31	1539.48	468	51.4	5.2
487582738	6-phosphogluconate dehydrogenase	0.8419	1.07643	1.0395	0.958773	1.0101	0.95057	0.992063	1820.8	1592.71	468	51.4	5.2
387613921	malate dehydrogenase	0.9519	1.01112	1.0395	1.04493	1.0101	1.02987	1.0395	9277.27	9067.44	312	32.3	5.77
387612092	NAD(P) transhydrogenase subunit alpha	0.649	1.18624	1.0395	0.953289	1.09649	1.0929	1.01317	83.53	52.29	510	54.6	5.67
291283270	6-phosphogluconate dehydrogenase, decarboxylating	0.4209	1.13122	1.0395	0.958773	1.02145	0.932836	0.98912	222.91	253.3	468	51.6	5.41
170019644	6-phosphogluconate dehydrogenase, decarboxylating	0.8226	1.08578	1.0395	0.949668	1	0.948767	0.993049	1741.16	1686.18	468	51.5	5.26
38704115	D-arabinose 5-phosphate isomerase	0.7819	1.04603	1.0395	0.94697	1.06157	1.06383	1.001	69.94	44.68	321	34	6.35
16131795	acetylornithine deacetylase	0.5457	1.1236	1.0395	0.930233	1.06724	1.08578	1.02249	68.9	73	383	42.3	5.9
15804727	transcriptional regulator	0.407	0.978474	1.0395	1.07066	1.02354	0.997009	1.12994	32.07	97.9	199	22.8	5.03
15802223	hypothetical protein Z2853	0.7395	1.06383	1.0395	1.00604	0.992063	1.04384	1.05708	113.55	70.35	119	13.2	5.25
15800773	Integration host factor subunit beta	0.9255	0.997009	1.0395	1.06045	0.948767	0.990099	1.00503	330.45	263.08	94	10.6	9.35
E3PN81	two-component system response regulator	0.3827	0.88968	1.03842	1.17371						196	20.9	6.1
651743095	6-phosphogluconate dehydrogenase	0.6667	1.10375	1.03842	0.946074	0.98912	0.940734	0.993049	908.21	1131.85	468	51.5	5.2
491004521	MULTISPECIES: GMP synthase	0.4057	1.06838	1.03842	1.05263	1.07527	1.11111	1.04384	351.84	398.55	525	58.8	5.72
487456756	6-phosphogluconate dehydrogenase	0.8355	1.0917	1.03842	0.948767	1.00402	0.940734	0.992063	1783.55	1702.2	468	51.4	5.2
152969488	formate acetyltransferase 1	0.5434	1.04932	1.03842	0.959693	1.1274	1.09409	0.94697	1259.22	1133.94	760	85.1	5.92
16130403	dihydrodipicolinate synthase	0.4589	0.990099	1.03842	1.02987	1.00908	0.969932	0.994036	217.59	286.78	292	31.3	6.44
15804700	hypothetical protein Z5710	0.5586	0.938086	1.03842	1.0661	0.951475	1.03093	1.03627	136.22	79.26	111	12.3	5.12
652196495	6-phosphogluconate dehydrogenase	0.7885	1.07527	1.03734	0.949668	1.00806	0.953289	0.993049	1709.01	1524.3	468	51.4	5.2
545301062	(Dimethylallyl)adenosine tRNA methylthiotransferase MiaB	0.7628	1.09769	1.03734	0.958773	1.00402	0.95057	0.994036	1699.2	1500.22	468	51.4	5.33
485788752	DNA-binding protein stpA	0.6642	1.03306	1.03734	1.01626	1.0661	1.04493	0.953289	424.21	451.91	134	15.4	8.4
446398178	MULTISPECIES: protease	0.1854	1.02249	1.03734	1.02041	0.977517	0.8	0.85034	31.65	124.24	453	51.1	6.29
29428121	Uracil-DNA glycosylase {ECO:0000255|HAMAP-Rule:MF_00148}	0.1184	1.00301	1.03734	1.0395	0.96432	0.91659	0.954198	48.07	64.95	228	25.5	7.2
16129608	chromate reductase, quinone reductase, FMN-linked; N-Ethylmaleimide reductase; old yellow enzyme	0.5178	1.04822	1.03734	1.08696	0.986193	1.001	1.17647	100.21	97.61	365	39.5	6.2
16129541	UPF0482 family putative periplasmic protein	0.6637	0.905797	1.03734	1.16686	0.702741	0.821018	1.17233	30.82	80.43	113	12.9	8.97
15804575	50S ribosomal protein L10	1	1.03842	1.03734	1.00503	1.04167	1.05152	0.995025	1260.52	1262.04	165	17.7	8.98
15803187	DNA binding protein	0.9254	1.04058	1.03734	1.0101	1.06724	0.968992	0.940734	715.53	635.25	134	15.3	8.4
E3PFM2	S-adenosylmethionine:tRNA ribosyltransferase-isomerase	0.7135	0.963391	1.03627	1.08108	0.956023	0.943396	0.990099		27.38	356	39.4	5.24
611063333	phosphotransferase enzyme family protein	0.0427	0.924214	1.03627	1.12613				0		328	38.1	4.97
571184318	ABC transporter, periplasmic spermidine putrescine-binding protein PotD (TC 3.A.1.11.1)	0.1779	0.931966	1.03627	1.11857	0.92081	0.997009	1.06952	51.61	208	725	80	7.46
485790989	serine--tRNA ligase	0.8326	0.954198	1.03627	1.08108	1.02041	1.01937	1.04932	520.79	709.4	430	48.4	5.59
387612354	aspartyl-tRNA synthetase	0.8695	1.11483	1.03627	0.927644	1.05263	0.981354	0.921659	617.98	485.65	590	65.9	5.78
170681458	ABC transporter, periplasmic substrate-binding protein	0.3018	0.931966	1.03627	1.11857	0.909918	0.992063	1.11607	51.61	194.25	381	42.3	7.42
162135901	Putative RNA binding protein	0.5777	0.91659	1.03627	1.14548	0.965251	0.961538	0.952381	59.65	132.64	206	23.2	6.35
16129807	pyruvate kinase II	0.8875	1.00705	1.03627	1.07527	0.986193	1.10742	1.09649	1243.38	1154.65	480	51.3	6.68
15804956	purine nucleoside phosphorylase	0.9582	0.992063	1.03627	1.04058	0.961538	1.04167	1.09769	1367.22	793.21	239	25.9	5.66
653708397	6-phosphogluconate dehydrogenase	0.4209	1.11607	1.0352	0.95057	1.02145	0.932836	0.98912	222.91	253.3	468	51.6	5.41
486143854	MULTISPECIES: 6-phosphogluconate dehydrogenase, decarboxylating	0.8355	1.07411	1.0352	0.954198	1	0.948767	0.993049	1783.55	1702.2	468	51.4	5.2
445965594	6-phosphogluconate dehydrogenase	0.7842	1.07181	1.0352	0.958773	0.999001	0.948767	0.993049	1711.06	1494.47	468	51.4	5.26
152968726	DnaK suppressor protein	0.457	0.944287	1.0352	1.10375	1.0142	1.11607	1.02459	101.63	60.89	151	17.5	5.12
90111692	DUF4156 family lipoprotein	0.3077	0.744048	1.0352	1.3986	0.662252	0.946074	1.43472	148.19	122.44	117	12	5.78
49176442	superoxide dismutase, Mn	0.9757	1.03306	1.0352	1.04603	1.03093	1.04058	1.05597	1007.03	1192.53	206	23.1	6.96
26246618	hypothetical protein c0728	0.4381	1.02564	1.0352	1.01523	1.09051	1.0846	1.06045	128.47	98.05	105	11.6	4.7
16129862	DUF2594 family protein	0.973	0.983284	1.0352	1.05932	1.00503	1.07643	1.07643	186.78	110.56	74	8.2	5.31
15830232	seryl-tRNA synthetase	0.8767	1.00402	1.0352	1.0661	1.01317	1.02987	1.05152	520.79	709.4	430	48.4	5.5
15803745	hypothetical protein Z4568	0.5775	1.08108	1.0352	0.963391	0.981354	0.932836	0.95511	123.41	38.2	284	32.5	7.24
15799925	C-lysozyme inhibitor	0.7962	0.775795	1.0352	1.32979	0.772798	1.11607	1.50602	368.01	363.62	157	16.9	6.77
E3PJ78	hypothetical type II secretion protein	0.4541	0.893655	1.03413	1.16279						392	44.2	5.76
585358712	6-phosphogluconate dehydrogenase	0.8141	1.07411	1.03413	0.954198	1.00806	0.932836	0.993049	1814.59	1490.1	468	51.4	5.26
486089961	periplasmic murein peptide-binding protein	0.2048	0.949668	1.03413	1.09409	1.00806	1.13379	1.15207	73.01	129.72	537	59.9	8.57
446789592	phosphoribosylamine--glycine ligase	0.2867	0.956023	1.03413	1.06952	1.13766	0.962464	1.001	172.66	153.43	429	45.9	5.01
446105218	UTP--glucose-1-phosphate uridylyltransferase subunit GalU	0.8182	0.97371	1.03413	1.02564	1.00705	1.0142	1.00604	726.24	726.62	297	32.8	6.27
445965662	6-phosphogluconate dehydrogenase	0.8034	1.06838	1.03413	0.978474	0.999001	0.948767	0.993049	1672.77	1490.53	468	51.3	5.49
157159556	UDP-N-acetylmuramoylalanyl-D-glutamate--2,6-diaminopimelate ligase	0.5697	0.935454	1.03413	0.961538	1.17371	1.00604	0.924214	293.83	183.2	495	53.3	5.73
145580286	Chain A, Crystal Structure Of E. Coli Rdgc	0.3003	1.04932	1.03413	0.960615	1.02145	0.977517	0.909091	188.76	75.39	303	33.7	5.4
15803473	Transketolase	0.6063	1.14155	1.03413	0.883392	1.13766	0.978474	0.883392	1233.53	1145.82	663	72.2	5.73
15800192	acridine efflux pump	0.796	0.963391	1.03413	1.08696	0.956023	1.02987	1.06496	262.89	262.45	397	42.2	7.99
E3PK37	probable galactarate transporter	0.3761	0.796813	1.03306	1.30378						444	49	9
E3PD01	Multidrug resistance protein	0.7697	1.11359	1.03306	0.932836						343	36.9	7.42
576030660	Outer membrane protein NlpB, lipoprotein component of the protein assembly complex (forms a complex with YaeT, YfiO, and YfgL); Lipoprotein-34 precursor	0.2768	0.873362	1.03306	1.07643	0.954198	0.909918	0.957854	127.64	49.65	289	31.1	5.34
487490638	protein chain elongation factor EF-Tu	0.7864	1.08578	1.03306	0.972763	1.0917	1.03842	0.954198	2946.95	3199.68	206	22.6	5.73
485707766	Alpha-D-glucose-1-phosphatase	0.4316	0.957854	1.03306	1.04603	1.10497	1.14811	1.08932	112.76	111.84	190	21.7	5.53
447142518	MULTISPECIES: UDP-N-acetylmuramate:L-alanyl-gamma-D-glutamyl-meso-diaminopimelate ligase	0.4748	1.10988	1.03306	0.949668	1.16144	1.06045	0.917431	277.77	221.65	457	49.8	5.91
38704234	Aspartate ammonia-lyase	0.7238	1.09649	1.03306	0.928505	1.07296	1.06045	0.96432	1542.33	1033.39	478	52.3	5.29
16129233	inner membrane protein, S49 peptidase family protein	0.7908	1.18624	1.03306	0.876424	1.1325	1.11857	0.992063	145.81	28.65	349	39.3	9.23
15803038	4-hydroxy-3-methylbut-2-en-1-yl diphosphate synthase	0.7688	1.01729	1.03306	1.06952	0.987167	0.962464	1.00806	372.02	368.87	372	40.7	6.21
15802947	cysteine synthase A	0.87	0.986193	1.03306	1.02987	0.997009	1.01215	1.01937	792.08	847.64	323	34.5	6.06
585327498	30S ribosomal protein S7	0.7564	1.08814	1.03199	0.934579	1.14416	1.07527	0.971817	759.48	896.4	156	17.6	10.42
566273711	hypothetical protein Q609_ECAC01995G0001, partial	0.3855	0.979432	1.03199	1.00402	1.06045	1.1325	1.07875	61.77	108.61	166	18.3	5.97
510922623	Uroporphyrinogen decarboxylase	0.1582	1.03306	1.03199	1.00503	0.948767	1.20482	1.35135	45.95	89.9	354	39.2	6.46
490998337	MULTISPECIES: keto-acid formate acetyltransferase	0.4211	1.05374	1.03199	0.956938	1.1274	1.07411	0.951475	937.85	941.89	760	85.1	6.13
16130167	bifunctional 3-demethylubiquinone-9 3-methyltransferase/ 2-octaprenyl-6-hydroxy phenol methylase	0.8375	1.01833	1.03199	0.994036	1.02459	1.09409	1.06952	267.76	241.31	240	26.5	6.6
16130071	D-lactate dehydrogenase, FAD-binding, NADH independent	0.62	0.93985	1.03199	1.08814	1.10865	1.10011	1.11982	39.78	96.21	571	64.6	6.67
16129669	phenylalanine tRNA synthetase, beta subunit	0.5987	1.07181	1.03199	0.999001	1.1655	1.13379	0.977517	563.46	589.66	795	87.3	5.3
15803938	glycogen synthase	0.3522	1.06838	1.03199	0.970874	1.05485	1.05708	1.00705	59.82	59.31	477	52.8	6.62
15802150	DNA-binding transcriptional activator OsmE	0.9286	0.848896	1.03199	1.17509	0.839631	1.07643	1.28535	250.06	379.42	112	12	7.87
15801396	cell division topological specificity factor MinE	1	0.938086	1.03199	1.10619	1.001	1.00705	1.02459	197.23	311.31	88	10.2	5.24
654672994	membrane protein	0.2254	1.16959	1.03093	0.864304				68.17		355	38.8	8.31
545249003	Fumarate hydratase class I, aerobic	0.5383	1.09769	1.03093	0.934579	1.16144	1.06045	0.917431	277.77	221.65	457	49.8	6
446595018	phenylalanyl-tRNA ligase subunit beta	0.5686	1.05932	1.03093	0.99108	1.10375	1.13636	0.983284	494.36	589.66	795	87.3	5.3
38704052	ATPase	0.3008	0.947867	1.03093	1.08578	0.992063	1.03306	1.02145	134.31	305.26	369	39.9	6.3
16763365	purine nucleoside phosphorylase	0.7322	0.998004	1.03093	1.02354	0.958773	1.0352	1.10497	1036.09	639.57	239	26	5.67
15832800	Transcriptional repressor mprA	0.8523	1.06045	1.03093	0.961538	0.992063	0.995025	0.968992	380.86	382.95	176	20.6	6.21
15803824	30S ribosomal protein S11	0.8837	1.04603	1.03093	0.981354	1.11857	1.03306	0.947867	662.69	599.92	129	13.8	11.33
15802948	PTS system phosphohistidinoprotein-hexose phosphotransferase Hpr	0.9529	0.98912	1.03093	1.0582	0.94697	0.996016	1.08932	574.42	493.3	85	9.1	5.83
15799766	S-adenosyl-methyltransferase MraW	0.7093	0.99108	1.03093	1.01523	0.967118	1.01317	1.05374	102.26	128.52	313	34.9	6.46
E3PFT7	recombination protein	0.403	0.91659	1.02987	1.12994						201	21.9	5.25
447041605	MULTISPECIES: preprotein translocase subunit SecY	0.4334	1.06496	1.02987	0.957854	1.10011	0.933707	0.851789	36.44	39.12	443	48.5	9.89
446521295	MULTISPECIES: transcriptional regulator	0.5481	1.06838	1.02987	0.969932				65.47		239	27.4	6.24
90111310	Global transcriptional regulator	0.8958	1.0846	1.02987	0.954198	0.934579	0.98912	1.0627	152.57	60.58	144	16.3	7.14
49176286	transketolase 1, thiamine triphosphate-binding	0.7753	1.14025	1.02987	0.884173	1.1274	0.965251	0.870322	1233.53	1145.82	663	72.2	5.67
16131835	phosphoribosylglycinamide synthetase phosphoribosylamine-glycine ligase	0.5828	0.961538	1.02987	1.0395	1.11607	1.05932	1.08932	415.5	294.12	429	45.9	5.08
16129670	phenylalanine tRNA synthetase, alpha subunit	0.8532	0.994036	1.02987	1.05708	0.919963	0.956023	0.998004	199.01	275.87	327	36.8	6.2
16129341	fermentative D-lactate dehydrogenase, NAD-dependent	0.6231	0.988142	1.02987	0.969932	1.0395	1.04822	1.00806	198.28	203.81	329	36.5	5.44
16129230	23S rRNA pseudouridine(2605) synthase	0.6976	0.95511	1.02987	1.03093	1.10011	1.17371	1.14025	69.37	103.57	291	32.7	10.02
15804177	50S ribosomal protein L33	1	1.0917	1.02987	0.942507	1.001	0.924214	0.943396	202.35	256.36	55	6.4	10.24
15801220	purine nucleoside phosphoramidase	0.9412	0.984252	1.02987	1.0395	1.002	1.07066	1.09649	294.89	225.17	119	13.2	6.18
15800572	ABC transporter ATP-binding protein	0.7019	1.06045	1.02987	0.979432	0.982318	0.99108	1.05597	72.42	53.47	530	59.8	5.08
D0Z6R2	RNA-directed DNA polymerase (Group II intron maturase)	0.5604	1.01729	1.02881	1.01729						555	64.6	10.36
446795577	MULTISPECIES: N-methyltryptophan oxidase	0.5672	1.02145	1.02881	0.942507	0.914913	0.896861	0.985222	95.8	52.81	372	40.9	5.36
157163336	conserved hypothetical protein	0.3988	1.02459	1.02881	1.03734	1.13507	0.954198	0.911577	119	78.66	168	18.9	7.5
16131141	putative acryloyl-CoA reductase	0.7747	0.97371	1.02881	1.05042	0.937207	0.979432	0.994036	404.36	380.56	324	34.7	5.91
15803433	hypothetical protein Z4235	0.875	1.10254	1.02881	0.932836	1.03306	1.00402	0.967118	74.78	101.54	88	10.5	5.49
507089127	MULTISPECIES: phosphoribosylamine-glycine ligase	0.4056	0.993049	1.02775	1.0101	1.00705	1.03093	1.10375	282.42	202.8	429	45.9	5.19
489941852	MULTISPECIES: mannonate dehydratase	0.0884	1.02669	1.02775	1.00705				27.06	20.27	396	44.7	5.25
485773171	phosphoglucomutase	0.3901	1.05708	1.02775	1	1.02987	1.04712	1.0142	777.23	654.67	546	58.4	5.8
446723210	ketohydroxyglutarate aldolase	0.9531	0.987167	1.02775	1.04603	1.02775	1.06952	1.0352	851.58	720.94	213	22.3	6.18
446365005	MULTISPECIES: hypothetical protein	0.5363	1.06724	1.02775	1.03306	0.999001	1.04058	1.03306	102.59	88.33	386	45	4.77
387610964	ATP-dependent protease La	0.8189	1.05485	1.02775	0.986193	1.02775	1.00806	0.977517	957.5	465.34	784	87.4	6.34
15833050	fructose-bisphosphate aldolase	0.8357	1.0395	1.02775	0.999001	1.002	1.01937	1.00301	1627.03	1924.31	359	39.1	5.86
15831679	translation initiation factor IF-3	0.7778	1.0661	1.02775	1	1.06496	1.03627	1.0101	792.39	544.2	180	20.6	9.52
15803889	ribulose-phosphate 3-epimerase	0.7556	0.974659	1.02775	1.07643	0.952381	0.910747	0.94697	316.56	259.62	225	24.5	5.31
387611556	putative sodium/proline symporter	0.3187	1.10375	1.02669	0.935454	0.830565	0.787402	0.951475	20.44	26.14	502	54.3	8.51
90111670	Pyridine nucleotide transhydrogenase, soluble	0.7554	1.04603	1.02669	0.965251	1.14155	1.19332	1.01317	316.31	296.6	466	51.5	6.57
24114470	Transcription elongation factor GreA	0.8291	0.97371	1.02669	1.06157	1.0352	1.07875	1.05152	333.57	278.63	158	17.6	4.79
16131636	ATP-dependent RNA helicase	0.6983	1.07181	1.02669	1.03734	1.0989	1.09769	1.002	81.73	167.12	421	47.1	7.68
16131180	50S ribosomal subunit protein L15	0.9097	1.08814	1.02669	0.958773	1.0989	0.983284	0.990099	859.48	609.31	144	15	11.18
16130202	GNAT family putative N-acetyltransferase	0.268	0.943396	1.02669	1.09529				24.17		153	17.4	4.87
16129581	adenosine deaminase	0.5405	1.01523	1.02669	1.01523	1.01523	1	0.967118	127.78	90.53	333	36.4	5.6
15801401	hypothetical protein Z1941	0.8889	0.918274	1.02669	1.12486				23.97		108	12.4	9.13
E3PPI4	cfa/I fimbrial subunit D (colonization factor antigen I subunit D; transcriptiona regulator)	0.9962	0.911577	1.02564	1.13122						265	30.8	9.09
651848265	DNA-binding protein fis	0.3673	1.01833	1.02564	1.01317	1.0142	0.905797	0.897666	88.36	130.59	98	11.2	9.52
446480715	MULTISPECIES: fructose-bisphosphate aldolase	0.5528	1.04167	1.02564	0.97561	0.99108	0.966184	0.94697	1064.89	981.07	284	30.8	6.52
15802068	hypothetical protein Z2676	0.687	0.998004	1.02564	1.0929	0.931099	0.988142	0.98912	324.91	480.04	115	12.9	4.75
15800534	Molybdenum cofactor biosynthesis protein MoaC	0.9068	0.99108	1.02564	0.983284	0.932836	1.02881	1.22399	97.54	71.59	161	17.5	7.11
486016332	DNA-directed RNA polymerase, omega subunit	0.9451	0.976562	1.02459	1.08342	1.01317	1	0.956938	246.81	215.76	91	10.2	5.07
446653460	MULTISPECIES: peptidase S10	0.5027	1.03842	1.02459	0.992063				43.89		183	21	8.29
446234814	lysyl-tRNA synthetase	0.7589	1.05485	1.02459	0.960615	1.01317	1.05485	1	799.01	534.48	224	25.3	4.56
330688387	multicopper oxidase	0.2016	1.00705	1.02459	1.02354	1.10497	1.02669	0.933707	83.5	58.51	516	56.6	6.86
15804190	DNA-directed RNA polymerase subunit omega	1	0.976562	1.02459	1.08342	1.03093	0.942507	0.944287	600.33	386.58	91	10.2	4.92
148236	o261	0.1801	1.06952	1.02459	0.963391	1.05374	0.90009	0.857633	25.91	24.19	261	27.8	5.39
E3PJY4	putative siderophore-interacting protein	0.6299	1.04167	1.02354	0.988142	0.996016	1.09649	1.10619		39.78	254	28.9	5.83
E3PCX3	conserved hypothetical protein	0.6667	1.06496	1.02354	0.966184						114	12.5	4.88
660086972	phosphoenolpyruvate synthase	0.2803	1.08225	1.02354	0.970874	1.12613	1.10132	0.923361	508.01	291.53	792	87.1	5.1
651782138	ATP synthase F1, gamma subunit	0.892	0.966184	1.02354	1.04167	1.00402	1.03199	1.04384	897.91	829.22	287	31.6	8.92
651679431	Geranyl transferase	0.3579	1.05374	1.02354	1.00402	0.764526	1.02775	1.34953	190.37	90.29	299	32.1	5.69
507087687	MULTISPECIES: aspartyl-tRNA synthetase	0.5695	1.12108	1.02354	0.914913	1.13766	1.06838	0.937207	574.49	398.87	590	65.8	5.77
446551987	hypothetical protein, partial	0.8911	1.10865	1.02354	0.931966	1.08578	1.07411	0.970874	1750.85	1604.89	101	11.1	8.47
446463717	MULTISPECIES: hypothetical protein, partial	0.869	1.11607	1.02354	0.917431	1.08932	1.06496	0.951475	1674.9	1589.04	84	9.2	7.42
446219345	hypothetical protein, partial	0.8889	1.10497	1.02354	0.931966	1.08578	1.07411	0.970874	1752.58	1618.38	99	10.9	7.52
387612293	conserved hypothetical protein	0.6883	0.896057	1.02354	1.14811	0.820345	0.887311	1.08578	75.67	63.04	231	25.2	5.07
251785853	Chaperone protein HscA	0.3052	1.05042	1.02354	0.980392	1.07991	1.03199	1.0101	331.41	290.8	616	65.6	5.2
15803764	30S ribosomal protein S9	0.8308	1.22399	1.02354	0.864304	1.21951	1.07181	0.891266	480.7	416.8	130	14.8	10.95
15801592	hypothetical protein Z2156	0.791	1.02249	1.02354	1.00705	1.1534	0.848896	0.739645	33.6	64.36	67	7.3	8.21
15799743	ATP-dependent helicase HepA	0.4318	1.00402	1.02354	0.971817	1.29366	1.1976	0.919118	72.09	105.26	968	109.7	5.17
E3PNZ3	adenylate cyclase	0.4705	0.990099	1.02249	1.03842						848	97.5	6.21
650047251	Transketolase	0.6063	1.14155	1.02249	0.881057	1.17096	0.95511	0.870322	1233.53	1145.82	663	72.2	5.73
585370003	oxidative-stress-resistance chaperone	0.2048	1.12486	1.02249	0.914077	0.972763	0.881057	0.909918	51.01	158.18	332	37.1	7.59
545173304	ATP-dependent Clp protease ATP-binding subunit ClpA	0.1967	1.04058	1.02249	0.953289	1.05374	0.953289	0.909091	77.57	71.26	366	41.9	6.34
485661423	Transketolase	0.6063	1.13122	1.02249	0.884173	1.10011	0.957854	0.884956	1141.61	1022.76	663	72.2	5.81
447215227	pseudouridine-5'-phosphate glycosidase	0.4038	1.05042	1.02249	0.978474				29.48		312	32.9	5.5
387614654	vitamin B12 TonB-dependent receptor	0.4414	0.994036	1.02249	0.95511				65.29		614	68.5	5.58
387610491	chaperone protein DnaJ (heat shock protein J)	0.6303	0.978474	1.02249	1.01937	1.02669	0.940734	0.908265	81.18	83.25	376	41	7.84
251783598	Dihydrodipicolinate reductase	0.8059	0.95511	1.02249	1.04493	0.943396	0.998004	1.02669	205.76	189.74	273	28.7	5.76
222446920	Chain A, Solution Structure Of The Aminoterminal Domain Of E. Coli Nusg	0.626	0.879507	1.02249	1.04822	0.876424	0.97371	1.01833	228.39	343.08	123	14.1	9.45
42543411	Chain A, Crystal Structure Of Fkpa From Escherichia Coli	0.4857	1.02354	1.02249	0.984252	1.01937	1.00705	1.01523	408.3	472.45	245	26.2	6.93
16128408	tRNA s(4)U8 sulfurtransferase	0.6494	1.12486	1.02249	0.914077	1.03306	1.07181	1.04275	51.01	57.56	482	54.9	6.61
446809431	seryl-tRNA synthetase	0.8326	0.94697	1.02145	1.05042	1.01729	1.03199	1.05263	520.79	709.4	430	48.4	5.59
446789414	MULTISPECIES: UDP-N-acetylglucosamine 2-epimerase	0.6516	1.07181	1.02145	0.992063	1.01729	0.841751	0.831255	42.71		376	42.2	6.24
446261446	Oxidoreductase	0.4372	1.07066	1.02145	0.949668	0.997009	1.01729	0.998004	128.95	200.45	183	20	7.34
229106379	hypothetical protein c2168	0.5301	1.07066	1.02145	0.949668	0.997009	1.01729	1.06045	128.95	188.61	183	20	7.9
16129675	threonyl-tRNA synthetase	0.6651	1.12108	1.02145	0.867303	1.1236	0.926784	0.856898	361.34	371.11	642	74	6.19
16128406	Geranyltranstransferase	0.6923	1.01729	1.02145	1.02354	0.877193	1.02354	1.17233	190.37	90.29	299	32.1	5.54
15803563	DNA topoisomerase IV subunit A	0.8351	1.04712	1.02145	0.978474	1.05597	0.933707	0.931966	204.68	115.08	752	83.8	6.68
E3PID9	type III secretion system protein	0.5556	0.96432	1.02041	1.06383						315	35.9	4.75
585326053	Response regulator	0.3716	0.98912	1.02041	1.06045	0.969932	0.999001	1.01112	152.56	156.41	218	23.9	7.46
447203089	MULTISPECIES: tRNA delta(2)-isopentenylpyrophosphate transferase	0.6044	1.05932	1.02041	0.968992	1.11732	1.16686	1.04932	58.2	65.39	316	35	6.01
447179788	MULTISPECIES: hypothetical protein	0.4572	0.88968	1.02041	1.1534				0		269	30.8	4.56
226344051	Gnd	0.3019	1.13766	1.02041	0.995025	1.14548	0.968992	0.869565	136.98	151.56	159	17.3	4.77
16130810	proline aminopeptidase P II	0.5397	0.999001	1.02041	0.967118	0.980392	0.932836	0.93985	240.8	219.36	441	49.8	5.39
16129861	response regulator in two-component regulatory system with BarA	0.8532	0.99108	1.02041	1.1534	0.969932	0.999001	1.01112	141.72	156.41	218	23.9	7.02
545170436	methionyl-tRNA synthetase	0.0951	1.14286	1.01937	0.896861				83		284	31.7	4.69
485730264	Isoprenoid biosynthesis protein	0.4878	0.957854	1.01937	1.07066	1.10254	0.981354	0.974659	97.38	51.82	205	21.9	4.91
447040582	MULTISPECIES: hypothetical protein	0.7917	0.995025	1.01937	1.02987	1.10375	0.859107	0.781861	41.32		96	10.8	9
387614092	regulatory protein	0.515	1.26422	1.01937	0.81103	1.08932	1.03306	0.952381	68.96	44.49	901	103	6.47
21730871	Chain B, Structure Of E. Coli Uridine Phosphorylase At 2.0a	0.7787	0.951475	1.01937	1.10619	1.02249	1.03413	1.08108	1200.73	782.66	253	27	6.21
15803834	30S ribosomal protein S14	0.7822	1.11982	1.01937	0.971817	1.13766	1.01833	0.971817	410.49	526.81	101	11.6	11.17
650010595	NAD-dependent glycerol-3-phosphate dehydrogenase family protein	0.4513	1.05374	1.01833	1.02775	1.08342	0.963391	0.84246	195.18	182	339	36.3	6.73
446967108	Glucose-1-phosphatase/inositol phosphatase	0.7046	0.874126	1.01833	1.0929	0.848896	1.08814	1.18906	630.64	288.17	413	45.6	5.74
445972272	phosphopantothenoylcysteine decarboxylase	0.4409	1.0661	1.01833	0.971817	1.05932	1.00301	0.915751	220.82	197.12	406	43.4	7.49
16128443	maltose O-acetyltransferase	0.5519	1.18906	1.01833	0.861326	1.06383	0.985222	1.13507	84.54	150.1	183	20.1	6.67
16128009	chaperone Hsp40, DnaK co-chaperone	0.3324	0.948767	1.01833	1.04058	1.02881	1.02775	1.01523	104.08	89.52	376	41.1	7.84
15804763	FtsH protease regulator HflK	0.8449	0.921659	1.01833	1.10375	0.908265	1.01215	1.08342	121.84	193.7	419	45.5	6.43
15804618	glucose-6-phosphate isomerase	0.7778	1.00908	1.01833	1.0846	1.01729	1.06952	1.06383	845.02	1047.15	549	61.5	6.29
15802892	lipoprotein precursor	0.4502	0.979432	1.01833	0.982318	1.03413	0.982318	0.986193	38.18	48.6	251	28	5.05
447071193	MULTISPECIES: quinone oxidoreductase	0.3086	0.958773	1.01729	1.04822	0.932836	0.935454	0.97561	170.99	216.14	324	34.5	7.4
[truncated: 1,571 more rows]

## Sheet: Control exp
			Calculated relative protein ratios
[truncated: 4,084 more rows]
[truncated: 5 more columns]
